# Supplementary material for: RNA N6-methyladenosine modification-based biomarkers for absorbed ionizing radiation dose estimation
Source: Nat Commun. 2023 Oct 30;14:6912. doi: 10.1038/s41467-023-42665-w (PMC10616291; doi:10.1038/s41467-023-42665-w)
Supplement: Supplementary file 5 — Supplementary Dataset 1-7 [file 41467_2023_42665_MOESM5_ESM.xlsx]

## Sheet: Data S1
Data S1. The primers used for MeRIP-qPCR and qRT-PCR assays.
Primer Names		Primer Sequences (5' to 3')	Reference mRNAs	Target regions of primer pair (nt)	Types of assay	Purposes of assays
Mouse Ncoa4 primer1	F	CAGCAGGCTCAGCAGCTCTA	ENSMUST00000169722.7	346-480	MeRIP-qPCR and qRT-PCR	1. Quantification of mice Ncoa4 m6A levels; 2. Quantification of mice Ncoa4 mRNA levels.
	R	CTTCAGGGCCAAACTGCCCA
Mouse Ncoa4 primer2	F	TCAGCATCCAGTGGCACAGC	ENSMUST00000169722.7	658-847	MeRIP-qPCR	1. Quantification of mice Ncoa4 m6A levels.
	R	TCAGATTGCCCCAGGCATCG
Mouse Ate1 primer1	F	AGCGCAAATGACCGGGTGAA	ENSMUST00000094017.4	122-265	MeRIP-qPCR	1. Quantification of mice Ate1 m6A levels
	R	GTGCGTCTCGGAACCCAGTG
Mouse Ate1 primer2	F	AGGCAATTGTGAGGATGAGCCC	ENSMUST00000094017.4	711-834	MeRIP-qPCR and qRT-PCR	1. Quantification of mice Ncoa4 m6A levels; 2. Quantification of mice Ncoa4 mRNA levels.
	R	GCTTCCTTTGAGGTCACTGAGTGTT
Mouse Ate1 primer3	F	TGCCGTTTCAACCAGGACCC	ENSMUST00000094017.4	1732-1878	MeRIP-qPCR	1. Quantification of mice Ate1 m6A levels.
	R	CAGCACACCAGCCTCCTCAC
Mouse Fgf22 primer1	F	CGTGTGGGCACTGTGGTGAT	ENSMUST00000020577.3	193-392	MeRIP-qPCR	1. Quantification of mice Fgf22 m6A levels.
	R	GATGCGCTCCCGGAACCTAC
Mouse Fgf22 primer2	F	GGCAGCTACTGGGTGGCAAT	ENSMUST00000020577.3	291-392	MeRIP-qPCR and qRT-PCR	1. Quantification of mice Ncoa4 m6A levels; 2. Quantification of mice Ncoa4 mRNA levels.
	R	GATGCGCTCCCGGAACCTAC
Mouse Fgf22 primer3	F	GGCAGCTACTGGGTGGCAAT	ENSMUST00000020577.3	291-521	MeRIP-qPCR	1. Quantification of mice Fgf22 m6A levels.
	R	TGTGGACAGTTGGTGCCGTC
Mouse Gapdh primer	F	GTCAAGGCCGAGAATGGGAA	ENSMUST00000073605	264-501	qRT-PCR	1. Quantification of mice Gapdh mRNA levels.
	R	CTCGTGGTTCACACCCATCA
Monkey NCOA4 primer1	F	GTGTGCCTGGAGAGACTGGG	ENSMMUT00000021291	557-657	MeRIP-qPCR	1. Quantification of monkey NCOA4 m6A levels.
	R	GTGGTGATGGTCTGGCGCA
Monkey NCOA4 primer2	F	ACCCCCACGACTGGCTCACC	ENSMMUT00000021291	866-967	MeRIP-qPCR	1. Quantification of monkey NCOA4 m6A levels.
	R	AGCCCTTTAGGTTTCCCCAGA
Monkey NCOA4 primer3	F	TACGGAAGCCTGAGAATGAC	ENSMMUT00000021291	1139-1275	MeRIP-qPCR	1. Quantification of monkey NCOA4 m6A levels.
	R	CTCCACACCTTTGGGCTGGT
Human NCOA4 primer1	F	GTGTGCCTGGAGAGACTGGG	ENST00000578454.5	567-667	MeRIP-qPCR	1. Quantification of human NCOA4 m6A levels.
	R	GTGGTGATGGTCTGGCGCA
Human NCOA4 primer2	F	ACCCCCAGGACTGGCTTACC	ENST00000578454.5	877-978	MeRIP-qPCR	1. Quantification of human NCOA4 m6A levels.
	R	AGCCCTTTAGGTTTCCCCCGA
Human NCOA4 primer3	F	TGCGGAAGCCTGAGAATGGC	ENST00000578454.5	1150-1286	MeRIP-qPCR and qRT-PCR	1. Quantification of mice Ncoa4 m6A levels; 2. Quantification of mice Ncoa4 mRNA levels.
	R	CTCCACACCTTTGGGCTGGT
Human ATE1 primer1	F	GCAAGATACGCTCAAATTCTCCTGT	ENST00000224652.11	1930-2032	MeRIP-qPCR	1. Quantification of human ATE1 m6A levels.
	R	TGGGCCTGAGGAAACAGTCT
Human ATE1 primer2	F	ACAGACTGTTTCCTCAGGCCC	ENST00000224652.11	2011-2140	MeRIP-qPCR	1. Quantification of human ATE1 m6A levels.
	R	GTTGTAACAGCACAGTTTTGTTCTTGA
Human ATE1 primer3	F	CGAGCTAGAGTAGTGAGCAAAGCC	ENST00000224652.11	3195-3312	MeRIP-qPCR	1. Quantification of human ATE1 m6A levels.
	R	AGGCAGTTCCAAGTAAGTCTCTCA
Human ATE1 primer4	F	GGTGGCATTGTAGGTTGACACCA	ENST00000224652.11	3920-4074	MeRIP-qPCR	1. Quantification of human ATE1 m6A levels.
	R	CAGCTGGGGCTCAAAAGGACA
Human ATE1 primer5	F	TTGTCCTTTTGAGCCCCAGC	ENST00000224652.11	4053-4155	MeRIP-qPCR	1. Quantification of human ATE1 m6A levels.
	R	TCTCAGCTAGACTGCTGGTCA
Human ATE1 primer6	F	TCCAAGGCAGGAAGCTTTGC	ENST00000224652.11	4226-4350	MeRIP-qPCR	1. Quantification of human ATE1 m6A levels.
	R	GGACGGTAGCAAGGGGAATTGA
Human FGF22 primer1	F	AGGAGGCGGGACAGTGAGAG	ENST00000215530.6	1072-1178	MeRIP-qPCR	1. Quantification of human FGF22 m6A levels.
	R	CAGCATCTGGAGGCACCCAC
Human GAPDH primer	F	GGAGCGAGATCCCTCCAAAAT	ENST00000229239	310-506	qRT-PCR	1. Quantification of mice GAPDH mRNA levels.
	R	GGCTGTTGTCATACTTCTCATGG
For the detection of N6-methyladenosine (m6A) levels by the methylated RNA immunoprecipitation in combination with real-time quantitative polymerase chain reaction (MeRIP-qPCR) assays in mice, monkeys and humans, we designed different primer pairs for Ncoa4/NCOA4, Ate1/ATE1 and Fgf22/FGF22 genes, respectively. The m6A levels were calculated as the ratio of its amount in IP to that in input, yield…

## Sheet: Data S2
Data S2. Overview of different irradiation models of mice and monkeys.
Animals	Radiation type	Exposure doses	Sampling time points at different doses	No. of animals in each group	Total No. of animals	Total No. of samples processed	Experiment purposes
6-8-week-old male C57BL/6 mice	Gamma-ray	0, 0.2, 0.5, 1, 2, 4 and 6.5 Gy	0 day (0 Gy); 1, 3, 7, 14 and 28 days (0.2 - 6.5 Gy)	5	155	155	1. To analyze hemogram in TBI mice model (0 - 6.5 Gy); 2. To identify the RNA m6A methylated genes in stage I experiment (0 and 6.5 Gy); 3. To validate the RNA m6A methylated genes in stage II experiment (0 and 2 Gy); 4. To analyze Gamma-H2AX foci and protein levels in mice TBI model (0 - 6.5 Gy).
6-8-week-old male C57BL/6 mice	Gamma-ray	0, 0.2, 0.5, 1, 2, 4, 6.5 and 10 Gy	0 day (0 Gy); 1, 3, 7, 14 and 28 days (0.2 - 6.5 Gy); 1 and 3 days (10 Gy)	5	165	165	1. To validate the response of RNA m6A modification; 2. To construct the radiation dose estimation models to gamma rays in mice.
6-8-week-old male C57BL/6 mice	X-ray	0, 0.2, 0.5, 1, 2, 4 and 6.5 Gy	0 day (0 Gy); 1, 3, 7, 14 and 28 days (0.2 - 6.5 Gy)	5	155	155	1. To validate the response of RNA m6A modification to X rays in mice.
6-8-week-old LPS-treated male C57BL/6 mice	Gamma-ray	0, 2, 4 and 6.5 Gy	0 day (0 Gy); 1, 7, 14 and 28 days (2 - 6.5 Gy)	5	65	65	1. To construct the inflammatory mice TBI model.
6-8-week-old male NCr-nu/nu mice	Gamma-ray	0, 2, 4 and 6.5 Gy	0 day (0 Gy); 1, 7, 14 and 28 days (2 - 6.5 Gy)	5	65	65	1. To construct the immunodeficient mice TBI model
6-8-week-old female C57BL/6 mice	Gamma-ray	0, 2, 4 and 6.5 Gy	0 day (0 Gy); 1, 7, 14 and 28 days (2 - 6.5 Gy)	5	65	65	1. To construct the female mice gamma-ray TBI model.
3-week-old male C57BL/6 mice	Gamma-ray	0, 2, 4 and 6.5 Gy	0 day (0 Gy); 1, 7, 14 and 28 days (2 - 6.5 Gy)	5	65	65	1. To construct the younger mice gamma-ray TBI model.
9-month-old male C57BL/6 mice	Gamma-ray	0, 2, 4 and 6.5 Gy	0 day (0 Gy); 1, 7, 14 and 28 days (2 - 6.5 Gy)	5	65	65	1. To construct the older mice gamma-ray TBI model.
3-5-year-old female rhesus monkeys	Gamma-ray	0 and 6.75 Gy	0 day (0 Gy); 1, 7, 14 and 28 days (6.5 Gy)	6	6	36	1. To construct the radiation exposure model in NHPs.
Total					806	836
For gamma-ray radiation, mice and monkeys were exposed to a 60Co gamma-ray at a dose rate of 69 and 63.98 cGy/min, respectively, at Beijing Institute of Radiation Medicine (Beijing, China). For X-ray radiation, mice were exposed to an X-ray source at a dose rate of 119 cGy/min (RS2000; Rad Source, America). The weight of the 3-5-year-old female rhesus monkeys was 4.65 ± 0.79 Kg at one day before …

## Sheet: Data S3
Data S3. Overview of different treatments models of HUVECs and human peripheral whole blood cells.
Samples	Exposure types	Exposure conditions	Sampling time points at different doses	No. of samples in each group	Total No. of samples processed	Experiment purposes
HUVECs	Gamma-ray	0, 0.2, 0.5, 1, 2, 4, 6, 8 and 10 Gy	0 hour (0 Gy); 1, 3, 6, 12, 24 and 48 hours (0.2 - 10 Gy)	3	147	To validate the response of NCOA4 RNA m6A modification to gamma rays in HUVECs.
HUVECs	X-ray	0, 0.2, 0.5, 1, 2, 4, 6, 8 and 10 Gy	0 hour (0 Gy); 1, 3, 6, 12 and 24 hours (0.2 - 10 Gy)	3	123	To validate the response of NCOA4 RNA m6A modification to X rays in HUVECs.
HUVECs, starved state	Gamma-ray	0, 2, 6 and 10 Gy	0 hour (0 Gy); 1, 3, 6, 12 and 24 hours (2 - 10 Gy)	3	48	To validate the response of NCOA4 RNA m6A modification to gamma rays in starved HUVECs.
HUVECs	UV	0 and 15 J/m2	0 hour (0 J/m2); 1, 3, 6, 12 and 24 hours (15 J/m2)	3	18	To examine the effects of different stresses on the levels of NCOA4 m6A modification in HUVECs.
HUVECs	CPT	0 and 1 μM	0 hour (0 μM); 1, 3, 6, 12 and 24 hours (1 μM)	3	18
HUVECs	H2O2	0 and 200 μM	0 hour (0 μM); 1, 3, 6, 12 and 24 hours (200 μM)	3	18
HUVECs	Hypoxia	21% O2 and 1% O2	0 hour (21% O2); 1, 3, 6, 12 and 24 hours (1% O2)	3	18
HUVECs	Heat shock	37 °C and 42 °C	0 hour (37 °C); 1, 3, 6, 12 and 24 hours (42 °C)	3	18
Human peripheral blood	Gamma-ray	0, 0.2, 0.5, 1, 2, 4, 6, 8 and 10 Gy	0 hour (0 Gy); 1, 3, 6, 12 and 24 hours (0.2 - 10 Gy)	3	123	To validate the response of NCOA4 RNA m6A modification to gamma rays in human peripheral blood.
Total					531
To be a starved state, human umbilical vein endothelial cells (HUVECs) were re-suspended in serum-free RMPI-1640 medium and seeded for 12 hours (h). For DNA damage assays, HUVECs were treated with 1 μM camptothecin (CPT) or 200 μM H2O2 for 12 or 6 h. For heat shock assays, HUVECs were treated in an incubator at 42 °C for 1 h. For hypoxia exposure assays, HUVECs were treated in an incubator contai…

## Sheet: Data S4
Data S4. The characteristics of healthy volunteers, radiation workers and cancer patients receiving fractionated radiotherapy.
(A) The characteristics of healthy volunteers.
Sample ID	Gender	Age	Ethnicity	Chronic disease
Healthy volunteers 1	Female	23	Asian	No
Healthy volunteers 2	Female	23	Asian	No
Healthy volunteers 3	Female	24	Asian	No
Healthy volunteers 4	Female	25	Asian	No
Healthy volunteers 5	Female	25	Asian	No
Healthy volunteers 6	Female	35	Asian	No
Healthy volunteers 7	Female	37	Asian	No
Healthy volunteers 8	Male	23	Asian	No
Healthy volunteers 9	Male	23	Asian	No
Healthy volunteers 10	Male	25	Asian	No
Healthy volunteers 11	Male	27	Asian	No
Healthy volunteers 12	Male	27	Asian	No
Healthy volunteers 13	Male	32	Asian	No
Healthy volunteers 14	Male	34	Asian	No
Healthy volunteers 15	Male	35	Asian	No
Healthy volunteers 16	Male	36	Asian	No
(B) The characteristics of radiation workers.
Sample ID	Gender	Age	Occupation		Working years	Annual individual external dose (mSv)	Ethnicity	Chronic disease
Radiation worker 1	Female	24	Technician for hospital radiation therapy		2	0.37	Asian	No
Radiation worker 2	Female	28	Technician for hospital radiation therapy		3	0.2	Asian	No
Radiation worker 3	Male	24	Technician for hospital radiation therapy		2	0.23	Asian	No
Radiation worker 4	Male	24	Technician for hospital radiation therapy		2	0.2	Asian	No
Radiation worker 5	Male	54	Administrator for 60Co source device		18	0.15	Asian	No
Radiation worker 6	Male	56	Administrator for 60Co source device		23	0.16	Asian	No
(C) The characteristics of cancer patients receiving fractionated radiotherapy.
Sample ID	Gender	Age	Cancer Types	Chemotherapy
Cancer patient 1	Female	52	Cervical cancer	No
Cancer patient 2	Female	78	Cervical cancer	No
Cancer patient 3	Female	59	Cervical cancer	Yes
Cancer patient 4	Female	34	Uterine cancer	No
Cancer patient 5	Female	70	Cervical cancer	Yes
Cancer patient 6	Female	42	Cervical cancer	Yes
Cancer patient 7	Female	67	Cervical cancer	Yes
Cancer patient 8	Female	58	Uterine cancer	No
Cancer patient 9	Female	51	Uterine cancer	No
Cancer patient 10	Female	31	Vaginal cancer	Yes
Cancer patient 11	Female	58	Cervical cancer	Yes
Cancer patient 12	Female	63	Cervical cancer	Yes
Cancer patient 13	Female	64	Cervical cancer	Yes
Cancer patient 14	Female	56	Cervical cancer	Yes
Cancer patient 15	Female	35	Cervical cancer	Yes
Cancer patient 16	Female	55	Uterine cancer	Yes
Cancer patient 17	Female	53	Cervical cancer	Yes
Cancer patient 18	Female	45	Cervical cancer	Yes
Cancer patient 19	Female	57	Uterine cancer	Yes
Cancer patient 20	Female	65	Cervical cancer	No
Cancer patient 21	Female	61	Uterine cancer	Yes
Cancer patient 22	Female	50	Uterine cancer	No
Cancer patient 23	Female	66	Cervical cancer	No
Cancer patient 24	Female	72	Cervical cancer	No
Cancer patient 25	Female	50	Cervical cancer	Yes
Cancer patient 26	Female	55	Cervical cancer	Yes
Cancer patient 27	Female	53	Cervical cancer	Yes
Cancer patient 28	Female	66	Cervical cancer	No
Cancer patient 29	Female	67	Uterine cancer	No
Cancer patient 30	Female	78	Uterine cancer	No
Cancer patient 31	Female	62	Uterine cancer	Yes
Cancer patient 32	Female	55	Uterine cancer	Yes
Cancer patient 33	Female	51	Cervical cancer	No

## Sheet: Data S5
Data S5. Overview of human peripheral blood samples used for dose-response evaluation.
Cohorts	Exposure doses	Time-points × No. of subjects	Total No. of samples processed	Experiment purposes
Cancer patients	0, 10, 20, 30, 40 and 50 Gy	Baseline×33 + (1, 2 and 3 weeks)×31 + (4 and 5 weeks)×30	186	To validate the response of NCOA4 RNA m6A modification and construct the dose estimation models under local radiation in humans.
Healthy volunteers	0 Gy	Baseline×16	16	To assess the dynamics of NCOA4 m6A modification in long-term low-dose exposed populations.
Radiation workers	Low dose	Baseline×6	6
Total			208

## Sheet: Data S6
Data S6. Dataset used for construction of dose prediction models in TBI-treated mice.
Mouse-Ncoa4 primer1			Mouse-Ncoa4 primer2			Mouse-Ate1 primer2			Mouse-Ate1 primer3			Mouse-Fgf22 primer2
Irradiation doses (Gy)	Time post irradiation (days)	m6A levels (%)	Irradiation doses (Gy)	Time post irradiation (days)	m6A levels (%)	Irradiation doses (Gy)	Time post irradiation (days)	m6A levels (%)	Irradiation doses (Gy)	Time post irradiation (days)	m6A levels (%)	Irradiation doses (Gy)	Time post irradiation (days)	m6A levels (%)
0	1	12.8047	0	1	10.0726	0	1	2.42915	0	1	4.96892	0	1	3.68916
0	1	10.6134	0	1	8.19371	0	1	5.6366	0	1	4.68437	0	1	5.93099
0	1	10.2735	0	1	8.14664	0	1	2.56004	0	1	2.98259	0	1	3.43848
0	1	11.6221	0	1	10.0621	0	1	2.59747	0	1	6.21344	0	1	9.15033
0	1	10.0979	0	1	8.42646	0	1	2.37042	0	1	3.59361	0	1	5.58699
0	1	8.70684	0	1	8.33654	0	1	5.6805	0	1	3.25996	0	1	3.64366
0	1	10.5003	0.2	1	9.38252	0.2	1	2.80106	0.2	1	5.51605	0	1	4.11661
0	1	12.9768	0.2	1	9.35366	0.2	1	2.4774	0.2	1	5.85451	0	1	3.70734
0	1	11.2155	0.2	1	9.25262	0.2	1	2.23726	0.2	1	4.65781	0.2	1	4.53866
0.2	1	12.0884	0.2	1	9.22536	0.2	1	4.43451	0.2	1	4.39436	0.2	1	1.66045
0.2	1	15.3498	0.5	1	10.4217	0.2	1	4.60154	0.2	1	3.99987	0.2	1	4.81354
0.2	1	10.9114	0.5	1	8.45511	0.2	1	3.72622	0.2	1	3.9235	0.2	1	4.29411
0.2	1	10.0905	0.5	1	8.35046	0.5	1	3.02495	0.5	1	4.74658	0.2	1	4.74413
0.2	1	9.46969	0.5	1	7.31767	0.5	1	3.3364	0.5	1	3.39286	0.2	1	2.6044
0.2	1	12.4566	0.5	1	9.82774	0.5	1	3.40236	0.5	1	3.40203	0.5	1	6.01639
0.2	1	13.3516	1	1	12.4304	0.5	1	3.96546	0.5	1	4.52122	0.5	1	6.42232
0.2	1	9.48418	1	1	10.2811	0.5	1	3.80938	0.5	1	5.34042	0.5	1	5.70919
0.2	1	13.742	1	1	9.40268	0.5	1	3.72681	0.5	1	5.69234	0.5	1	5.26015
0.5	1	16.9729	1	1	11.386	1	1	11.5879	1	1	3.73869	0.5	1	7.47922
0.5	1	13.1725	1	1	10.2794	1	1	11.2829	1	1	6.89395	0.5	1	5.10598
0.5	1	13.5913	1	1	9.52415	1	1	8.40295	1	1	6.65393	0.5	1	5.56995
0.5	1	16.4013	2	1	12.1633	1	1	6.50082	1	1	5.67716	0.5	1	4.34153
0.5	1	17.9491	2	1	13.4192	1	1	6.44365	1	1	5.51473	1	1	6.65136
0.5	1	18.7269	2	1	15.4943	1	1	5.22259	1	1	3.58002	1	1	6.90397
1	1	19.3082	2	1	15.2424	1	1	11.2617	2	1	5.49306	1	1	5.5462
1	1	17.491	2	1	14.778	2	1	9.32315	2	1	7.8707	1	1	8.73448
1	1	17.5547	4	1	18.7078	2	1	8.04491	2	1	7.99376	1	1	9.47505
1	1	21.1345	4	1	18.7638	2	1	8.24117	2	1	10.2754	1	1	6.83744
1	1	17.9178	4	1	18.4354	2	1	13.9122	2	1	7.1678	2	1	7.99475
1	1	16.6362	4	1	17.9507	2	1	7.93231	2	1	12.5722	2	1	0.23255
2	1	24.3974	4	1	18.2909	2	1	11.0542	4	1	8.15379	2	1	6.95014
2	1	22.0344	4	1	17.4041	4	1	11.1116	4	1	14.3099	2	1	7.08298
2	1	22.3332	6.5	1	23.3455	4	1	11.6571	4	1	8.90093	2	1	7.69483
2	1	21.4086	6.5	1	21.7203	4	1	11.3506	4	1	11.0722	4	1	10.7917
2	1	19.6955	6.5	1	22.6007	4	1	11.8179	4	1	9.4091	4	1	7.5712
2	1	18.0849	6.5	1	23.0021	4	1	12.4058	4	1	9.61835	4	1	7.23934
4	1	25.6936	6.5	1	24.4459	4	1	12.7676	4	1	9.64225	4	1	9.29235
4	1	25.7159	6.5	1	25.4612	6.5	1	25.2138	4	1	9.53805	4	1	8.26392
4	1	25.9544	10	1	29.8325	6.5	1	23.3324	4	1	8.71609	4	1	8.65477
4	1	25.9894	10	1	22.9703	6.5	1	22.2199	6.5	1	21.1116	4	1	7.76953
4	1	31.6796	10	1	25.3499	6.5	1	21.8381	6.5	1	16.0585	6.5	1	9.50923
4	1	32.1302	10	1	26.6835	6.5	1	21.0445	6.5	1	13.8464	6.5	1	12.5224
6.5	1	32.681	10	1	28.3579	6.5	1	18.7951	6.5	1	13.282	6.5	1	14.3657
6.5	1	36.6722	10	1	29.8274	6.5	1	19.6731	6.5	1	10.9914	6.5	1	3.33611
6.5	1	35.8626	10	1	26.3771	10	1	32.4451	6.5	1	15.7001	6.5	1	12.2558
6.5	1	38.4665	10	1	25.7364	10	1	28.8929	10	1	20.1097	6.5	1	12.3977
6.5	1	38.1961	10	1	25.0714	10	1	23.133	10	1	18.3114	6.5	1	9.56131
6.5	1	37.9761	0	3	10.203	10	1	27.8948	10	1	15.93	6.5	1	12.6807
6.5	1	37.9858	0	3	7.80941	10	1	36.4569	10	1	20.3311	10	1	16.1269
6.5	1	33.7393	0	3	9.16707	10	1	30.4178	10	1	20.4597	10	1	14.7688
6.5	1	23.7944	0	3	10.4114	10	1	28.6408	10	1	20.5552	10	1	15.4577
6.5	1	35.4654	0	3	7.80293	10	1	30.1795	10	1	19.9719	10	1	18.0232
6.5	1	32.7647	0	3	9.39257	10	1	29.4015	0	3	4.28909	10	1	16.2298
6.5	1	36.7157	0.2	3	8.44101	0	3	4.39478	0	3	4.94901	10	1	14.3127
6.5	1	32.3711	0.2	3	7.69753	0	3	2.54259	0	3	5.50398	0	3	7.15707
10	1	36.5234	0.2	3	8.99958	0	3	3.48007	0	3	4.28863	0	3	4.55348
10	1	35.8563	0.2	3	8.10483	0	3	3.44163	0	3	3.48703	0	3	3.91912
10	1	34.9617	0.2	3	7.18576	0	3	2.56872	0	3	4.72993	0	3	9.76978
10	1	42.5962	0.2	3	8.46661	0	3	3.40419	0.2	3	4.71233	0	3	4.15553
10	1	37.5001	0.5	3	9.8578	0.2	3	3.37705	0.2	3	4.7938	0	3	4.02983
10	1	38.5353	0.5	3	7.09253	0.2	3	3.25972	0.2	3	4.8161	0.2	3	3.72614
10	1	40.3126	0.5	3	6.89902	0.2	3	3.37092	0.2	3	4.82811	0.2	3	5.35468
10	1	42.6746	0.5	3	9.01408	0.2	3	4.47304	0.2	3	5.77215	0.2	3	5.12193
10	1	43.3527	0.5	3	9.36188	0.2	3	3.57998	0.2	3	6.14357	0.2	3	4.05928
0	3	14.6907	0.5	3	12.0792	0.2	3	3.59146	0.5	3	4.93982	0.2	3	3.69419
0	3	11.0388	1	3	13.6657	0.5	3	4.21513	0.5	3	5.94861	0.2	3	3.53612
0	3	10.0037	1	3	12.1389	0.5	3	6.47071	0.5	3	5.72668	0.5	3	4.73374
0	3	12.7831	1	3	13.2069	0.5	3	2.80995	0.5	3	5.06779	0.5	3	4.12503
0	3	10.1928	1	3	12.2392	0.5	3	4.42331	0.5	3	4.80146	0.5	3	5.2857
0	3	9.88696	1	3	11.7239	0.5	3	3.66041	0.5	3	4.43078	0.5	3	6.21261
0.2	3	9.5332	1	3	11.9389	0.5	3	3.56823	1	3	4.48463	0.5	3	3.28895
0.2	3	18.7022	2	3	19.1752	1	3	7.28106	1	3	7.79566	0.5	3	3.984
0.2	3	9.6361	2	3	13.9448	1	3	3.79272	1	3	5.53978	0.5	3	4.13462
0.2	3	13.4381	2	3	19.2098	1	3	3.63241	1	3	2.11506	1	3	5.54837
0.2	3	11.0534	2	3	15.8009	1	3	5.8978	1	3	5.1374	1	3	8.8664
0.2	3	10.7527	2	3	14.4188	1	3	4.91553	2	3	6.56511	1	3	5.72878
0.5	3	13.2069	2	3	15.723	1	3	4.2777	2	3	6.24784	1	3	7.01643
0.5	3	11.7239	4	3	22.0825	1	3	4.59298	2	3	5.00354	1	3	4.94137
0.5	3	11.9389	4	3	22.235	1	3	5.18258	2	3	8.84771	1	3	4.73896
0.5	3	14.4541	4	3	22.3684	1	3	4.92176	2	3	6.24784	2	3	6.22914
0.5	3	17.9983	4	3	22.4625	2	3	8.38197	2	3	3.71269	2	3	7.59633
0.5	3	11.9911	4	3	22.6421	2	3	9.87029	4	3	8.38197	2	3	6.34768
1	3	15.7659	4	3	23.2184	2	3	7.50738	4	3	9.87029	2	3	5.35105
1	3	15.5564	6.5	3	24.9786	2	3	8.86408	4	3	7.50738	2	3	5.31474
1	3	14.3581	6.5	3	22.714	2	3	7.99083	4	3	10.1347	2	3	6.03563
1	3	20.1232	6.5	3	24.351	2	3	13.7284	4	3	8.33302	2	3	6.50047
1	3	15.4661	6.5	3	26.7297	2	3	10.4049	4	3	8.01469	4	3	6.14965
1	3	16.7597	6.5	3	24.6352	2	3	9.77388	6.5	3	13.5033	4	3	7.4912
1	3	22.3051	6.5	3	26.7909	2	3	8.33139	6.5	3	13.6037	4	3	6.12586
1	3	19.9159	10	3	28.4169	4	3	10.8072	6.5	3	13.4477	4	3	5.83523
1	3	19.3875	10	3	29.1008	4	3	12.8241	6.5	3	13.2287	4	3	4.68997
2	3	25.953	10	3	29.4876	4	3	11.4717	6.5	3	13.2208	4	3	6.06097
2	3	24.4467	10	3	31.1938	4	3	10.8211	6.5	3	12.8497	6.5	3	8.63155
2	3	24.9556	10	3	30.6983	4	3	9.53774	10	3	16.221	6.5	3	5.70433
2	3	25.6931	10	3	26.8738	4	3	10.2341	10	3	14.6621	6.5	3	9.4615
2	3	23.8468	10	3	33.1194	4	3	12.6771	10	3	19.01	6.5	3	11.1816
2	3	23.9974	10	3	31.4905	4	3	11.9547	10	3	16.9704	6.5	3	9.4445
2	3	17.3189	10	3	33.0387	4	3	9.66504	10	3	18.062	6.5	3	10.6213
2	3	19.624	0	7	8.82103	6.5	3	27.0727	10	3	11.8259	6.5	3	10.6099
2	3	25.0538	0	7	9.82751	6.5	3	20.9085	10	3	16.4737	6.5	3	8.93838
4	3	34.4907	0	7	11.474	6.5	3	20.6046	0	7	4.54271	6.5	3	11.0448
4	3	27.4206	0	7	8.93577	6.5	3	20.6251	0	7	3.98207	10	3	13.805
4	3	30.429	0	7	9.53469	6.5	3	27.1449	0	7	5.63753	10	3	11.319
4	3	33.8283	0	7	11.023	10	3	29.0177	0	7	3.79986	10	3	11.35
4	3	27.6026	0.2	7	10.9383	10	3	27.5004	0	7	8.55261	10	3	12.8081
4	3	29.8224	0.2	7	9.24636	10	3	30.3684	0	7	3.94717	10	3	13.4736
6.5	3	38.8011	0.2	7	9.27893	10	3	24.1955	0.2	7	4.51242	10	3	16.8929
6.5	3	34.2432	0.2	7	10.1747	10	3	23.2561	0.2	7	4.38199	0	7	5.93265
6.5	3	37.1098	0.2	7	10.7325	10	3	22.942	0.2	7	4.3669	0	7	3.64153
6.5	3	37.2424	0.2	7	11.041	0	7	3.05489	0.2	7	4.34242	0	7	4.61417
6.5	3	35.7161	0.5	7	10.6773	0	7	3.50877	0.2	7	3.84412	0	7	5.07049
6.5	3	37.7502	0.5	7	8.27817	0	7	3.31052	0.2	7	3.76897	0	7	4.56375
6.5	3	36.2317	0.5	7	9.25272	0	7	3.51382	0.5	7	4.33605	0	7	4.20934
10	3	40.3051	0.5	7	10.9224	0	7	3.63992	0.5	7	3.48643	0.2	7	4.09753
10	3	43.2822	0.5	7	8.25544	0	7	3.8348	0.5	7	3.63521	0.2	7	4.10893
10	3	43.747	0.5	7	8.62292	0.2	7	1.62014	0.5	7	4.33808	0.2	7	4.4391
10	3	44.7616	1	7	15.6591	0.2	7	3.42181	0.5	7	5.05717	0.2	7	4.60014
10	3	42.9922	1	7	15.7265	0.2	7	2.99999	0.5	7	5.27594	0.2	7	5.60328
10	3	41.8814	1	7	15.5683	0.2	7	1.75487	1	7	3.74397	0.2	7	5.64637
0	7	11.6965	1	7	14.6649	0.2	7	3.16372	1	7	6.17786	0.5	7	4.96325
0	7	9.68112	1	7	14.2419	0.2	7	3.60803	1	7	6.14759	0.5	7	3.94391
0	7	9.82752	1	7	13.3501	0.5	7	3.77773	1	7	4.19155	0.5	7	3.87674
0	7	10.6801	2	7	16.955	0.5	7	3.82016	1	7	4.15519	0.5	7	4.91402
0	7	10.4412	2	7	17.4222	0.5	7	3.55986	1	7	3.87973	0.5	7	3.92384
0	7	10.0777	2	7	18.4097	0.5	7	3.64762	2	7	4.75998	0.5	7	3.86595
0.2	7	10.5784	2	7	18.4143	0.5	7	3.7216	2	7	3.97785	1	7	4.48534
0.2	7	8.80876	2	7	23.1636	0.5	7	3.39727	2	7	5.01573	1	7	3.85829
0.2	7	9.07689	2	7	23.5112	1	7	4.74884	2	7	5.59669	1	7	5.21946
0.2	7	10.5077	4	7	37.145	1	7	2.55214	2	7	6.08795	1	7	4.53032
0.2	7	12.866	4	7	30.7268	1	7	2.57386	2	7	6.82454	1	7	4.03662
0.2	7	10.8991	4	7	30.12	1	7	3.03337	4	7	6.6122	1	7	5.47091
0.5	7	9.51416	4	7	25.7451	1	7	3.08998	4	7	6.56463	2	7	3.78349
0.5	7	13.2488	4	7	25.7382	1	7	4.79452	4	7	7.94939	2	7	5.77973
0.5	7	8.44086	4	7	24.6096	2	7	7.01368	4	7	8.0931	2	7	7.06236
0.5	7	12.0991	4	7	24.6347	2	7	3.0866	4	7	8.5408	2	7	6.28652
0.5	7	14.2772	4	7	22.1403	2	7	5.48531	4	7	8.59996	2	7	3.55359
0.5	7	12.1735	6.5	7	31.1055	2	7	4.64649	6.5	7	15.7451	2	7	5.07696
1	7	22.8911	6.5	7	30.2735	2	7	5.14253	6.5	7	14.6354	2	7	4.34517
1	7	20.5345	6.5	7	27.7291	2	7	4.39614	6.5	7	13.136	2	7	5.0428
1	7	19.787	6.5	7	37.7491	4	7	8.81276	6.5	7	12.5427	4	7	5.09877
1	7	20.5651	6.5	7	37.2761	4	7	9.49988	6.5	7	12.0201	4	7	5.55825
1	7	20.9644	6.5	7	35.2445	4	7	11.1347	6.5	7	18.3544	4	7	5.05766
1	7	33.1188	6.5	7	32.4267	4	7	9.04903	0	14	4.05501	4	7	7.06236
2	7	24.9182	6.5	7	32.5427	4	7	9.21185	0	14	1.1342	4	7	6.28652
2	7	23.7782	6.5	7	35.1843	6.5	7	22.954	0	14	3.30091	4	7	3.55359
2	7	23.2526	0	14	9.52524	6.5	7	21.4547	0	14	4.52089	6.5	7	8.4793
2	7	24.2634	0	14	7.94429	6.5	7	19.7863	0	14	5.30034	6.5	7	8.3965
2	7	23.796	0	14	7.79597	6.5	7	19.2342	0	14	2.84106	6.5	7	8.52938
2	7	24.3263	0	14	7.986	6.5	7	18.5946	0	14	7.59611	6.5	7	6.83713
2	7	26.4748	0	14	8.83188	6.5	7	18.7852	0	14	5.36919	6.5	7	6.45096
2	7	21.8931	0	14	10.1133	0	14	3.67298	0	14	4.65163	0	14	4.03444
2	7	24.8465	0.2	14	10.6524	0	14	2.67873	0.2	14	3.59771	0	14	4.61857
2	7	27.1509	0.2	14	8.01047	0	14	2.71104	0.2	14	3.78109	0	14	4.30165
2	7	23.0739	0.2	14	10.2163	0	14	3.73384	0.2	14	3.92425	0	14	5.00199
4	7	33.0387	0.2	14	9.5668	0	14	2.78922	0.2	14	4.19898	0	14	5.82163
4	7	33.4014	0.2	14	9.04605	0	14	2.80516	0.2	14	5.12802	0.2	14	5.01627
4	7	34.3495	0.2	14	7.243	0.2	14	3.25498	0.2	14	5.50224	0.2	14	3.73626
4	7	34.6895	0.5	14	6.81877	0.2	14	3.04502	0.5	14	10.5733	0.2	14	4.3721
4	7	36.2736	0.5	14	10.1587	0.2	14	3.10839	0.5	14	6.13041	0.2	14	5.04036
4	7	34.191	0.5	14	6.74032	0.2	14	3.38039	0.5	14	2.66552	0.2	14	3.74989
4	7	33.1738	0.5	14	8.62785	0.2	14	4.13236	0.5	14	3.45087	0.2	14	4.4023
4	7	30.9278	0.5	14	7.93142	0.2	14	4.1776	0.5	14	4.63925	0.5	14	4.10356
6.5	7	42.4299	0.5	14	11.7145	0.5	14	3.87326	0.5	14	3.19468	0.5	14	4.79526
6.5	7	44.1982	0.5	14	7.84089	0.5	14	3.79986	1	14	3.55518	0.5	14	3.71522
6.5	7	41.9756	1	14	11.1832	0.5	14	3.77318	1	14	4.09782	0.5	14	4.072
6.5	7	41.9756	1	14	9.71824	0.5	14	3.65672	1	14	5.72296	0.5	14	4.57798
6.5	7	42.6617	1	14	10.0704	0.5	14	3.58941	1	14	4.45796	0.5	14	3.72668
6.5	7	44.4842	1	14	10.8462	0.5	14	3.4456	1	14	5.46141	1	14	4.62212
0	14	13.6814	1	14	9.46501	1	14	6.33331	1	14	1.31037	1	14	5.1245
0	14	10.9723	1	14	10.3856	1	14	7.11403	2	14	7.19039	1	14	4.91424
0	14	13.0929	2	14	29.0434	1	14	4.24151	2	14	4.20029	1	14	4.66289
0	14	10.605	2	14	28.2076	1	14	3.70484	2	14	3.71253	1	14	3.79559
0	14	10.4939	2	14	29.8404	1	14	3.58205	2	14	4.8133	1	14	3.77855
0	14	10.3383	2	14	28.0868	1	14	3.57271	2	14	3.59689	2	14	4.54481
0.2	14	11.2684	2	14	27.9163	2	14	3.55223	2	14	5.51802	2	14	4.13132
0.2	14	11.3466	4	14	29.1607	2	14	3.72212	4	14	4.01582	2	14	4.35007
0.2	14	11.4519	4	14	35.7689	2	14	2.88519	4	14	5.31302	2	14	4.43076
0.2	14	12.7007	4	14	33.3104	2	14	3.52174	4	14	7.86818	2	14	4.58847
0.2	14	11.4811	4	14	31.0076	2	14	3.82582	4	14	3.89028	2	14	4.84244
0.2	14	12.8656	4	14	30.7378	2	14	2.9947	4	14	5.02709	4	14	5.14979
0.5	14	13.1745	4	14	28.0464	4	14	4.8898	4	14	8.20921	4	14	3.05968
0.5	14	10.903	6.5	14	39.9625	4	14	5.39019	6.5	14	9.59845	4	14	3.35503
0.5	14	13.7167	6.5	14	39.8507	4	14	4.91769	6.5	14	10.5733	4	14	4.81747
0.5	14	17.8406	6.5	14	38.2419	4	14	5.80445	6.5	14	10.57	4	14	4.68492
0.5	14	19.3166	6.5	14	40.981	4	14	5.80746	6.5	14	11.3653	6.5	14	4.42645
0.5	14	11.3742	6.5	14	39.8702	4	14	5.95697	6.5	14	11.5469	6.5	14	6.32827
1	14	15.1029	6.5	14	38.2695	6.5	14	13.5487	0	28	4.08404	6.5	14	3.1477
1	14	12.9815	0	28	9.94199	6.5	14	18.6715	0	28	4.21124	6.5	14	6.01414
1	14	12.3623	0	28	8.53495	6.5	14	12.8657	0	28	6.2467	6.5	14	4.97384
1	14	15.48	0	28	8.98615	6.5	14	15.3724	0	28	5.17412	6.5	14	7.57614
1	14	13.2855	0	28	10.0777	6.5	14	18.6786	0	28	7.30863	0	28	4.54473
1	14	12.8109	0	28	8.46559	0	28	3.83802	0	28	3.13451	0	28	4.30647
2	14	35.664	0	28	9.26052	0	28	3.07681	0.2	28	4.30943	0	28	3.90383
2	14	35.7502	0.2	28	7.62957	0	28	2.32262	0.2	28	4.97566	0	28	4.55337
2	14	34.9054	0.2	28	7.52875	0	28	3.92241	0.2	28	4.85898	0	28	3.94548
2	14	39.4842	0.2	28	9.03753	0	28	2.91428	0.2	28	4.85665	0	28	3.64002
2	14	34.287	0.2	28	10.6697	0	28	2.28881	0.2	28	3.88144	0.2	28	1.23559
2	14	35.9837	0.2	28	8.57263	0.2	28	3.38818	0.2	28	3.21131	0.2	28	3.78034
4	14	41.0851	0.2	28	9.98282	0.2	28	3.37679	0.5	28	4.13525	0.2	28	3.79948
4	14	41.5841	0.5	28	9.72271	0.2	28	3.22474	0.5	28	4.97664	0.2	28	4.08318
4	14	41.8439	0.5	28	10.1025	0.2	28	3.18625	0.5	28	5.69815	0.2	28	7.38913
4	14	47.8889	0.5	28	10.991	0.2	28	3.29872	0.5	28	7.5066	0.2	28	5.28858
4	14	43.0501	0.5	28	9.92346	0.2	28	3.36631	0.5	28	4.92108	0.5	28	1.96163
4	14	50.3282	0.5	28	10.6845	0.5	28	3.67073	1	28	5.13276	0.5	28	5.06475
6.5	14	51.0705	0.5	28	11.5009	0.5	28	2.92271	1	28	3.39873	0.5	28	3.74836
6.5	14	50.8593	1	28	15.1548	0.5	28	3.32525	1	28	3.53079	0.5	28	4.88371
6.5	14	49.3393	1	28	9.0518	0.5	28	3.64095	1	28	4.22091	0.5	28	3.56693
6.5	14	53.9227	1	28	9.13602	0.5	28	2.84169	1	28	5.97831	0.5	28	1.92437
6.5	14	52.1914	1	28	10.0098	0.5	28	3.30751	1	28	6.32157	1	28	4.12804
0	28	17.8042	1	28	10.0242	1	28	3.3066	2	28	5.43694	1	28	3.97282
0	28	12.8793	1	28	14.8366	1	28	3.7788	2	28	5.58746	1	28	4.23941
0	28	13.1432	2	28	17.5268	1	28	3.46418	2	28	5.4917	1	28	2.90108
0	28	12.8161	2	28	13.8533	1	28	3.55112	2	28	5.47731	1	28	2.67573
0	28	12.5295	2	28	13.2101	1	28	3.91566	2	28	4.28069	1	28	2.23676
0	28	12.0933	2	28	14.9626	1	28	3.57335	2	28	4.26465	2	28	1.36813
0.2	28	11.0383	2	28	11.8148	2	28	3.43134	4	28	4.40472	2	28	3.68004
0.2	28	11.0237	2	28	11.1101	2	28	3.51264	4	28	5.48948	2	28	3.58708
0.2	28	10.5747	4	28	18.6586	2	28	3.72194	4	28	3.47729	2	28	4.3575
0.2	28	14.0727	4	28	16.9447	2	28	4.23667	4	28	4.26601	2	28	4.45704
0.2	28	10.7791	4	28	23.6435	2	28	4.20911	4	28	5.31431	2	28	5.57638
0.2	28	12.6987	4	28	16.7745	2	28	3.77917	4	28	3.32552	4	28	3.57731
0.5	28	15.7358	4	28	13.6188	4	28	4.74635	6.5	28	9.36729	4	28	5.49686
0.5	28	12.1852	4	28	16.689	4	28	4.79572	6.5	28	6.92793	4	28	4.31394
0.5	28	12.1065	6.5	28	26.4878	4	28	4.37429	6.5	28	6.50723	4	28	7.21633
0.5	28	13.3726	6.5	28	23.5707	4	28	4.70922	6.5	28	8.8795	4	28	5.88527
0.5	28	11.1899	6.5	28	22.9088	4	28	4.88417	6.5	28	6.72291	4	28	4.53021
0.5	28	12.3448	6.5	28	24.0266	4	28	4.33661	6.5	28	6.44624	6.5	28	4.17705
1	28	11.8038	6.5	28	19.9622	6.5	28	8.53733				6.5	28	6.84942
1	28	12.8243	6.5	28	19.9506	6.5	28	9.39619				6.5	28	7.367
1	28	12.3305				6.5	28	8.67145				6.5	28	3.02307
1	28	12.981				6.5	28	7.79354				6.5	28	5.15204
1	28	16.8983										6.5	28	4.98832
1	28	17.1762
2	28	18.4606
2	28	19.0353
2	28	17.7119
2	28	19.6379
2	28	19.7409
2	28	17.7037
4	28	23.9433
4	28	24.8175
4	28	24.4991
4	28	24.1375
4	28	20.6246
4	28	20.4438
6.5	28	35.7888
6.5	28	32.7013
6.5	28	32.193
6.5	28	33.7393
6.5	28	29.363
6.5	28	28.7395
The reference mRNA of mice Ncoa4, Ate1 and Fgf22 genes used for primers design were ENSMUST00000169722.7, ENSMUST00000094017.4 and ENSMUST00000020577.3, respectively, which were derived from Ensembl database.

## Sheet: Data S7
Data S7. Dataset used for construction of dose prediction models in cancer patients receiving fractionated irradiation.
Human-NCOA4 primer2			Human-NCOA4 primer3
Cancer patients ID	Irradiation doses (Gy)	m6A levels (%)	Cancer patients ID	Irradiation doses (Gy)	m6A levels (%)
Cancer patient 1	0	8.54234	Cancer patient 1	0	9.39107
Cancer patient 1	0	9.4914	Cancer patient 1	0	9.85396
Cancer patient 1	0	9.7764	Cancer patient 1	0	10.4091
Cancer patient 1	0	6.65906	Cancer patient 1	0	9.13802
Cancer patient 1	0	7.9369	Cancer patient 1	0	8.93844
Cancer patient 1	0	8.24458	Cancer patient 1	0	9.20513
Cancer patient 1	10	11.4959	Cancer patient 1	10	13.623
Cancer patient 1	10	13.8507	Cancer patient 1	10	13.933
Cancer patient 1	10	11.8348	Cancer patient 1	10	12.0673
Cancer patient 1	20	17.4658	Cancer patient 1	20	13.7617
Cancer patient 1	20	15.3501	Cancer patient 1	20	20.1406
Cancer patient 1	20	16.1958	Cancer patient 1	20	19.0118
Cancer patient 1	30	22.4046	Cancer patient 1	30	25.8204
Cancer patient 1	30	22.8134	Cancer patient 1	30	26.1445
Cancer patient 1	30	21.8012	Cancer patient 1	30	26.5548
Cancer patient 1	40	31.7882	Cancer patient 1	40	29.7231
Cancer patient 1	40	28.7844	Cancer patient 1	40	33.2552
Cancer patient 1	40	29.8735	Cancer patient 1	40	34.2682
Cancer patient 1	50	31.9142	Cancer patient 1	50	45.9788
Cancer patient 1	50	32.7118	Cancer patient 1	50	44.961
Cancer patient 1	50	33.7412	Cancer patient 1	50	45.81
Cancer patient 1	50	38.3697	Cancer patient 1	50	49.8776
Cancer patient 1	50	38.5537	Cancer patient 1	50	37.8237
Cancer patient 1	50	37.4745	Cancer patient 1	50	34.894
Cancer patient 2	0	6.01972	Cancer patient 2	0	16.1262
Cancer patient 2	0	7.65788	Cancer patient 2	0	16.5559
Cancer patient 2	0	7.27869	Cancer patient 2	0	17.9201
Cancer patient 2	0	9.46393	Cancer patient 2	0	10.1358
Cancer patient 2	0	6.83263	Cancer patient 2	0	9.02354
Cancer patient 2	0	7.14978	Cancer patient 2	0	9.17234
Cancer patient 2	10	11.7657	Cancer patient 2	10	15.6817
Cancer patient 2	10	11.4157	Cancer patient 2	10	16.1533
Cancer patient 2	10	12.5201	Cancer patient 2	10	13.3719
Cancer patient 2	20	14.1582	Cancer patient 2	10	7.27872
Cancer patient 2	20	13.8745	Cancer patient 2	10	7.66443
Cancer patient 2	20	14.8468	Cancer patient 2	10	7.7434
Cancer patient 2	30	22.7855	Cancer patient 2	20	20.7105
Cancer patient 2	30	18.5589	Cancer patient 2	20	16.3114
Cancer patient 2	30	19.7045	Cancer patient 2	20	16.023
Cancer patient 2	40	27.7453	Cancer patient 2	30	26.2505
Cancer patient 2	40	26.2856	Cancer patient 2	30	23.8799
Cancer patient 2	40	26.3527	Cancer patient 2	30	25.5119
Cancer patient 2	50	32.4746	Cancer patient 2	40	36.1147
Cancer patient 2	50	35.2992	Cancer patient 2	40	31.8528
Cancer patient 2	50	35.2887	Cancer patient 2	40	33.1853
Cancer patient 2	50	27.7812	Cancer patient 2	50	43.3452
Cancer patient 2	50	34.2152	Cancer patient 2	50	44.9529
Cancer patient 2	50	37.2454	Cancer patient 2	50	49.3733
Cancer patient 3	0	11.3472	Cancer patient 3	0	15.7009
Cancer patient 3	0	8.7989	Cancer patient 3	0	14.2276
Cancer patient 3	0	7.8543	Cancer patient 3	0	16.7248
Cancer patient 3	0	6.78621	Cancer patient 3	0	9.37534
Cancer patient 3	0	6.52914	Cancer patient 3	0	8.46127
Cancer patient 3	0	7.27838	Cancer patient 3	0	8.32128
Cancer patient 3	0	7.69255	Cancer patient 3	10	14.5666
Cancer patient 3	0	8.37474	Cancer patient 3	10	12.969
Cancer patient 3	10	13.2378	Cancer patient 3	10	12.1565
Cancer patient 3	10	11.6426	Cancer patient 3	10	8.46127
Cancer patient 3	10	12.0013	Cancer patient 3	20	20.0967
Cancer patient 3	10	11.2765	Cancer patient 3	20	15.2614
Cancer patient 3	20	13.3226	Cancer patient 3	20	15.2231
Cancer patient 3	20	14.9831	Cancer patient 3	20	14.5666
Cancer patient 3	20	15.3549	Cancer patient 3	20	12.969
Cancer patient 3	20	15.2758	Cancer patient 3	20	12.1565
Cancer patient 3	30	20.582	Cancer patient 3	30	25.3354
Cancer patient 3	30	20.3901	Cancer patient 3	30	20.9144
Cancer patient 3	30	23.9339	Cancer patient 3	30	22.1265
Cancer patient 3	30	22.2347	Cancer patient 3	40	34.8738
Cancer patient 3	40	28.09	Cancer patient 3	40	34.2553
Cancer patient 3	40	27.2951	Cancer patient 3	40	33.5948
Cancer patient 3	40	26.4695	Cancer patient 3	50	46.4211
Cancer patient 3	40	26.2126	Cancer patient 3	50	40.594
Cancer patient 3	50	20.4212	Cancer patient 3	50	43
Cancer patient 3	50	33.8275	Cancer patient 4	0	9.29301
Cancer patient 3	50	32.6728	Cancer patient 4	0	9.36073
Cancer patient 3	50	33.0591	Cancer patient 4	0	7.77358
Cancer patient 3	50	36.3941	Cancer patient 4	10	13.5746
Cancer patient 3	50	36.3426	Cancer patient 4	10	13.6323
Cancer patient 3	50	35.7022	Cancer patient 4	10	13.6122
Cancer patient 3	50	37.1372	Cancer patient 4	20	17.8849
Cancer patient 4	0	7.97101	Cancer patient 4	20	17.4428
Cancer patient 4	0	7.37513	Cancer patient 4	20	18.4593
Cancer patient 4	0	7.26692	Cancer patient 4	20	19.0467
Cancer patient 4	0	6.88037	Cancer patient 4	30	21.0841
Cancer patient 4	10	12.0918	Cancer patient 4	30	22.5546
Cancer patient 4	10	10.8968	Cancer patient 4	30	24.2013
Cancer patient 4	10	9.93028	Cancer patient 4	30	16.4515
Cancer patient 4	10	7.36322	Cancer patient 4	30	17.8849
Cancer patient 4	10	6.88493	Cancer patient 4	30	17.4428
Cancer patient 4	10	9.65195	Cancer patient 4	40	34.0199
Cancer patient 4	20	14.7924	Cancer patient 4	40	33.0132
Cancer patient 4	20	13.6166	Cancer patient 4	40	32.1001
Cancer patient 4	20	13.7237	Cancer patient 4	50	44.3331
Cancer patient 4	20	8.04034	Cancer patient 4	50	44.9507
Cancer patient 4	20	7.66751	Cancer patient 4	50	43.0982
Cancer patient 4	20	13.4484	Cancer patient 4	50	45.8661
Cancer patient 4	30	18.8019	Cancer patient 4	50	39.2934
Cancer patient 4	30	18.0971	Cancer patient 4	50	49.6822
Cancer patient 4	30	16.7844	Cancer patient 5	0	13.3945
Cancer patient 4	30	19.2926	Cancer patient 5	0	13.4573
Cancer patient 4	40	31.4399	Cancer patient 5	0	12.878
Cancer patient 4	40	30.1866	Cancer patient 5	0	12.6179
Cancer patient 4	40	25.9835	Cancer patient 5	0	8.85522
Cancer patient 4	40	23.3264	Cancer patient 5	0	8.72495
Cancer patient 4	50	35.5393	Cancer patient 5	0	8.84946
Cancer patient 4	50	35.4081	Cancer patient 5	0	10.5581
Cancer patient 4	50	37.1543	Cancer patient 5	10	15.6044
Cancer patient 4	50	34.513	Cancer patient 5	10	13.9394
Cancer patient 4	50	29.4284	Cancer patient 5	10	13.6104
Cancer patient 4	50	26.7187	Cancer patient 5	10	15.0045
Cancer patient 4	50	27.8817	Cancer patient 5	20	17.0851
Cancer patient 4	50	20.4401	Cancer patient 5	20	18.8556
Cancer patient 5	0	7.42361	Cancer patient 5	20	17.5312
Cancer patient 5	0	7.2929	Cancer patient 5	20	17.037
Cancer patient 5	0	8.52437	Cancer patient 5	30	22.8993
Cancer patient 5	0	7.36445	Cancer patient 5	30	23.2419
Cancer patient 5	10	11.4165	Cancer patient 5	30	24.733
Cancer patient 5	10	8.7526	Cancer patient 5	30	28.7631
Cancer patient 5	10	8.78634	Cancer patient 5	40	33.7797
Cancer patient 5	10	8.55026	Cancer patient 5	40	29.5557
Cancer patient 5	10	14.0772	Cancer patient 5	40	31.8676
Cancer patient 5	10	11.7743	Cancer patient 5	40	31.7258
Cancer patient 5	10	11.7663	Cancer patient 5	50	45.9853
Cancer patient 5	10	12.1301	Cancer patient 5	50	46.2294
Cancer patient 5	20	14.1357	Cancer patient 5	50	45.2569
Cancer patient 5	20	14.5808	Cancer patient 5	50	45.558
Cancer patient 5	20	16.4921	Cancer patient 5	50	38.418
Cancer patient 5	20	16.6564	Cancer patient 5	50	37.3794
Cancer patient 5	30	20.1215	Cancer patient 5	50	35.1668
Cancer patient 5	30	18.9636	Cancer patient 5	50	22.9716
Cancer patient 5	30	22.2349	Cancer patient 6	0	9.44117
Cancer patient 5	30	19.5518	Cancer patient 6	0	9.58235
Cancer patient 5	40	30.571	Cancer patient 6	0	9.6125
Cancer patient 5	40	26.9676	Cancer patient 6	0	8.84238
Cancer patient 5	40	27.4045	Cancer patient 6	10	11.5519
Cancer patient 5	40	29.2239	Cancer patient 6	10	10.7878
Cancer patient 5	50	16.7806	Cancer patient 6	10	7.74146
Cancer patient 5	50	29.2412	Cancer patient 6	10	14.0095
Cancer patient 5	50	31.4507	Cancer patient 6	10	15.1175
Cancer patient 5	50	32.1179	Cancer patient 6	10	16.0295
Cancer patient 5	50	38.7775	Cancer patient 6	20	18.6669
Cancer patient 5	50	36.8457	Cancer patient 6	20	19.0961
Cancer patient 5	50	35.2065	Cancer patient 6	20	16.8139
Cancer patient 5	50	39.3925	Cancer patient 6	20	13.9768
Cancer patient 6	0	7.83813	Cancer patient 6	20	12.4183
Cancer patient 6	0	7.71082	Cancer patient 6	20	16.8021
Cancer patient 6	0	7.77687	Cancer patient 6	30	24.9861
Cancer patient 6	0	6.67343	Cancer patient 6	30	24.8183
Cancer patient 6	10	7.77687	Cancer patient 6	30	24.5159
Cancer patient 6	10	6.40839	Cancer patient 6	30	28.3415
Cancer patient 6	10	6.67343	Cancer patient 6	40	34.0007
Cancer patient 6	10	6.13722	Cancer patient 6	40	34.2268
Cancer patient 6	10	12.0598	Cancer patient 6	40	34.2281
Cancer patient 6	10	10.4791	Cancer patient 6	40	35.1309
Cancer patient 6	10	10.6336	Cancer patient 6	50	47.0046
Cancer patient 6	10	17.2184	Cancer patient 6	50	48.7704
Cancer patient 6	20	14.6185	Cancer patient 6	50	49.1135
Cancer patient 6	20	15.7474	Cancer patient 6	50	49.6406
Cancer patient 6	20	15.1421	Cancer patient 6	50	37.8206
Cancer patient 6	20	15.1788	Cancer patient 6	50	37.0157
Cancer patient 6	30	22.0787	Cancer patient 6	50	36.3435
Cancer patient 6	30	19.6003	Cancer patient 6	50	25.1177
Cancer patient 6	30	18.2783	Cancer patient 7	0	9.23906
Cancer patient 6	30	19.4329	Cancer patient 7	0	9.44423
Cancer patient 6	40	29.6166	Cancer patient 7	0	9.52592
Cancer patient 6	40	28.0329	Cancer patient 7	0	9.46454
Cancer patient 6	40	26.7638	Cancer patient 7	10	16.7584
Cancer patient 6	40	27.2141	Cancer patient 7	10	15.0668
Cancer patient 6	50	35.4361	Cancer patient 7	10	13.8458
Cancer patient 6	50	35.3098	Cancer patient 7	10	10.6685
Cancer patient 6	50	38.2464	Cancer patient 7	10	8.08908
Cancer patient 6	50	33.6352	Cancer patient 7	10	14.0646
Cancer patient 7	0	6.56552	Cancer patient 7	20	18.1053
Cancer patient 7	0	6.73912	Cancer patient 7	20	18.1924
Cancer patient 7	0	6.85081	Cancer patient 7	20	17.6177
Cancer patient 7	0	7.03233	Cancer patient 7	20	13.6561
Cancer patient 7	10	12.0703	Cancer patient 7	20	11.1648
Cancer patient 7	10	11.8063	Cancer patient 7	20	18.8146
Cancer patient 7	10	10.7904	Cancer patient 7	30	27.6
Cancer patient 7	10	7.76119	Cancer patient 7	30	25.5699
Cancer patient 7	10	6.9265	Cancer patient 7	30	26.2433
Cancer patient 7	10	9.97437	Cancer patient 7	30	25.9313
Cancer patient 7	20	13.8721	Cancer patient 7	40	38.495
Cancer patient 7	20	13.5961	Cancer patient 7	40	35.6169
Cancer patient 7	20	10.6513	Cancer patient 7	40	36.4533
Cancer patient 7	20	9.79	Cancer patient 7	40	30.7964
Cancer patient 7	20	13.8394	Cancer patient 7	40	22.5522
Cancer patient 7	20	13.9287	Cancer patient 7	40	34.8896
Cancer patient 7	30	19.6225	Cancer patient 7	50	48.7409
Cancer patient 7	30	18.5541	Cancer patient 7	50	51.0577
Cancer patient 7	30	20.3971	Cancer patient 7	50	47.9666
Cancer patient 7	30	20.7524	Cancer patient 7	50	40.844
Cancer patient 7	40	29.56	Cancer patient 7	50	39.5072
Cancer patient 7	40	27.446	Cancer patient 7	50	48.4751
Cancer patient 7	40	24.7022	Cancer patient 8	0	8.26609
Cancer patient 7	40	15.539	Cancer patient 8	0	9.08582
Cancer patient 7	40	25.9307	Cancer patient 8	0	9.85651
Cancer patient 7	40	24.3881	Cancer patient 8	0	10.0008
Cancer patient 7	50	33.3025	Cancer patient 8	10	16.1489
Cancer patient 7	50	31.2595	Cancer patient 8	10	16.5324
Cancer patient 7	50	27.9848	Cancer patient 8	10	16.0824
Cancer patient 7	50	28.749	Cancer patient 8	10	9.20798
Cancer patient 7	50	36.3272	Cancer patient 8	10	8.91029
Cancer patient 7	50	35.6375	Cancer patient 8	10	15.5098
Cancer patient 8	0	6.74007	Cancer patient 8	20	19.9732
Cancer patient 8	0	7.41744	Cancer patient 8	20	20.0278
Cancer patient 8	0	7.46782	Cancer patient 8	20	19.3453
Cancer patient 8	0	23.421	Cancer patient 8	20	20.1567
Cancer patient 8	10	12.7346	Cancer patient 8	30	21.5964
Cancer patient 8	10	13.4061	Cancer patient 8	30	26.9591
Cancer patient 8	10	11.7581	Cancer patient 8	30	8.36696
Cancer patient 8	10	5.97155	Cancer patient 8	30	10.3642
Cancer patient 8	10	4.94938	Cancer patient 8	30	28.6468
Cancer patient 8	10	14.5793	Cancer patient 8	30	27.0445
Cancer patient 8	20	16.4731	Cancer patient 8	40	39.6817
Cancer patient 8	20	14.8014	Cancer patient 8	40	31.7682
Cancer patient 8	20	15.4731	Cancer patient 8	40	42.335
Cancer patient 8	20	6.36688	Cancer patient 8	40	45.3074
Cancer patient 8	20	6.0607	Cancer patient 8	40	36.8785
Cancer patient 8	20	15.2033	Cancer patient 8	40	36.4984
Cancer patient 8	30	25.5378	Cancer patient 8	50	34.9749
Cancer patient 8	30	24.3331	Cancer patient 8	50	51.4327
Cancer patient 8	30	17.965	Cancer patient 8	50	50.2773
Cancer patient 8	30	18.0621	Cancer patient 8	50	51.0821
Cancer patient 8	40	35.1374	Cancer patient 8	50	46.5679
Cancer patient 8	40	28.0237	Cancer patient 8	50	45.2077
Cancer patient 8	40	28.9127	Cancer patient 9	0	9.95124
Cancer patient 8	40	29.1661	Cancer patient 9	0	9.87895
Cancer patient 8	40	35.382	Cancer patient 9	0	8.9946
Cancer patient 8	40	34.9384	Cancer patient 9	0	8.55294
Cancer patient 8	50	36.2381	Cancer patient 9	0	9.79
Cancer patient 8	50	36.3186	Cancer patient 9	0	8.84391
Cancer patient 8	50	37.9974	Cancer patient 9	10	15.5496
Cancer patient 8	50	37.351	Cancer patient 9	10	15.8372
Cancer patient 8	50	44.6684	Cancer patient 9	10	16.969
Cancer patient 8	50	44.2184	Cancer patient 9	10	13.1193
Cancer patient 9	0	8.42332	Cancer patient 9	20	17.4435
Cancer patient 9	0	8.06801	Cancer patient 9	20	19.5896
Cancer patient 9	0	7.70419	Cancer patient 9	20	20.4609
Cancer patient 9	0	6.9568	Cancer patient 9	20	10.4728
Cancer patient 9	10	13.2375	Cancer patient 9	20	11.2879
Cancer patient 9	10	11.6875	Cancer patient 9	20	19.9242
Cancer patient 9	10	12.3237	Cancer patient 9	30	29.7419
Cancer patient 9	10	7.23	Cancer patient 9	30	24.7332
Cancer patient 9	10	8.06823	Cancer patient 9	30	26.0193
Cancer patient 9	10	12.5214	Cancer patient 9	30	33.5609
Cancer patient 9	20	15.0016	Cancer patient 9	40	37.4225
Cancer patient 9	20	14.8773	Cancer patient 9	40	38.2232
Cancer patient 9	20	15.0805	Cancer patient 9	40	46.2357
Cancer patient 9	20	7.87013	Cancer patient 9	40	45.4044
Cancer patient 9	20	6.19579	Cancer patient 9	40	36.3143
Cancer patient 9	20	14.524	Cancer patient 9	40	36.0821
Cancer patient 9	30	23.3742	Cancer patient 9	50	44.6431
Cancer patient 9	30	24.7566	Cancer patient 9	50	37.4452
Cancer patient 9	30	21.6404	Cancer patient 9	50	50.4038
Cancer patient 9	30	28.1687	Cancer patient 9	50	50.0861
Cancer patient 9	40	30.6693	Cancer patient 9	50	57.2081
Cancer patient 9	40	31.9612	Cancer patient 9	50	55.7313
Cancer patient 9	40	32.0606	Cancer patient 10	0	8.85875
Cancer patient 9	40	34.2309	Cancer patient 10	0	9.4409
Cancer patient 9	40	35.5727	Cancer patient 10	0	9.16407
Cancer patient 9	40	36.8922	Cancer patient 10	0	9.29882
Cancer patient 9	50	33.4021	Cancer patient 10	10	18.3457
Cancer patient 9	50	34.7243	Cancer patient 10	10	15.6071
Cancer patient 9	50	37.0331	Cancer patient 10	10	15.6502
Cancer patient 9	50	38.2159	Cancer patient 10	10	11.8274
Cancer patient 9	50	39.9359	Cancer patient 10	10	9.10552
Cancer patient 9	50	40.0444	Cancer patient 10	10	15.6528
Cancer patient 10	0	7.56326	Cancer patient 10	20	19.9614
Cancer patient 10	0	7.83717	Cancer patient 10	20	18.3612
Cancer patient 10	0	6.05907	Cancer patient 10	20	19.481
Cancer patient 10	0	7.09996	Cancer patient 10	20	13.1969
Cancer patient 10	0	8.08954	Cancer patient 10	20	12.3517
Cancer patient 10	0	7.1784	Cancer patient 10	20	18.3564
Cancer patient 10	10	14.5773	Cancer patient 10	30	30.9953
Cancer patient 10	10	11.763	Cancer patient 10	30	26.5684
Cancer patient 10	10	12.0001	Cancer patient 10	30	23.0655
Cancer patient 10	10	7.68288	Cancer patient 10	30	24.8422
Cancer patient 10	10	8.61657	Cancer patient 10	40	35.4334
Cancer patient 10	10	12.914	Cancer patient 10	40	32.7992
Cancer patient 10	20	13.6008	Cancer patient 10	40	38.7663
Cancer patient 10	20	14.8062	Cancer patient 10	40	46.2174
Cancer patient 10	20	15.9418	Cancer patient 10	40	49.3761
Cancer patient 10	20	17.4024	Cancer patient 10	40	33.7011
Cancer patient 10	30	18.9825	Cancer patient 10	50	41.6426
Cancer patient 10	30	19.0224	Cancer patient 10	50	53.5156
Cancer patient 10	30	20.8133	Cancer patient 10	50	48.5607
Cancer patient 10	30	21.4201	Cancer patient 10	50	51.3013
Cancer patient 10	40	28.8392	Cancer patient 10	50	58.8098
Cancer patient 10	40	28.7695	Cancer patient 11	0	9.34632
Cancer patient 10	40	28.1392	Cancer patient 11	0	9.16723
Cancer patient 10	40	35.7492	Cancer patient 11	0	9.37742
Cancer patient 10	40	37.4014	Cancer patient 11	0	8.94681
Cancer patient 10	40	33.514	Cancer patient 11	10	13.0053
Cancer patient 10	50	38.3703	Cancer patient 11	10	12.587
Cancer patient 10	50	36.6821	Cancer patient 11	10	12.9717
Cancer patient 10	50	36.7323	Cancer patient 11	10	17.3228
Cancer patient 10	50	38.4165	Cancer patient 11	20	19.7354
Cancer patient 10	50	41.0569	Cancer patient 11	20	19.3434
Cancer patient 10	50	33.5078	Cancer patient 11	20	18.3403
Cancer patient 11	0	7.18566	Cancer patient 11	20	9.62841
Cancer patient 11	0	7.26253	Cancer patient 11	20	9.03793
Cancer patient 11	0	7.80969	Cancer patient 11	20	14.9428
Cancer patient 11	0	8.01819	Cancer patient 11	30	25.9404
Cancer patient 11	0	11.8007	Cancer patient 11	30	25.2746
Cancer patient 11	0	8.85595	Cancer patient 11	30	13.0348
Cancer patient 11	10	11.7914	Cancer patient 11	30	8.69084
Cancer patient 11	10	12.59	Cancer patient 11	30	22.8673
Cancer patient 11	10	7.14074	Cancer patient 11	30	25.1965
Cancer patient 11	10	6.36602	Cancer patient 11	40	35.901
Cancer patient 11	10	12.6919	Cancer patient 11	40	36.0095
Cancer patient 11	10	13.9947	Cancer patient 11	40	29.9886
Cancer patient 11	20	16.1809	Cancer patient 11	40	48.9296
Cancer patient 11	20	16.1929	Cancer patient 11	40	49.8863
Cancer patient 11	20	16.0218	Cancer patient 11	40	46.7558
Cancer patient 11	20	14.6802	Cancer patient 11	50	50.7853
Cancer patient 11	30	22.565	Cancer patient 11	50	48.4195
Cancer patient 11	30	24.1398	Cancer patient 11	50	49.0966
Cancer patient 11	30	20.6263	Cancer patient 11	50	54.6523
Cancer patient 11	30	19.0228	Cancer patient 11	50	52.1645
Cancer patient 11	40	30.2798	Cancer patient 11	50	40.916
Cancer patient 11	40	29.856	Cancer patient 12	0	9.80747
Cancer patient 11	40	28.0786	Cancer patient 12	0	9.42004
Cancer patient 11	40	39.7852	Cancer patient 12	0	8.16529
Cancer patient 11	40	30.9575	Cancer patient 12	0	9.98205
Cancer patient 11	40	28.6546	Cancer patient 12	0	9.7462
Cancer patient 11	50	37.5174	Cancer patient 12	0	8.02994
Cancer patient 11	50	37.0944	Cancer patient 12	10	16.7707
Cancer patient 11	50	37.4497	Cancer patient 12	10	14.0588
Cancer patient 11	50	32.3244	Cancer patient 12	10	13.9879
Cancer patient 11	50	31.9028	Cancer patient 12	10	14.2303
Cancer patient 11	50	38.5249	Cancer patient 12	20	16.899
Cancer patient 12	0	7.97506	Cancer patient 12	20	18.5744
Cancer patient 12	0	7.20022	Cancer patient 12	20	18.4048
Cancer patient 12	0	7.15209	Cancer patient 12	20	12.5937
Cancer patient 12	0	7.49309	Cancer patient 12	20	11.049
Cancer patient 12	10	11.5024	Cancer patient 12	20	18.3802
Cancer patient 12	10	13.0933	Cancer patient 12	30	25.056
Cancer patient 12	10	11.4115	Cancer patient 12	30	27.2089
Cancer patient 12	10	7.09475	Cancer patient 12	30	21.8553
Cancer patient 12	10	6.13119	Cancer patient 12	30	22.1254
Cancer patient 12	10	11.3003	Cancer patient 12	40	33.7681
Cancer patient 12	20	14.7582	Cancer patient 12	40	37.014
Cancer patient 12	20	16.4264	Cancer patient 12	40	34.4551
Cancer patient 12	20	15.5579	Cancer patient 12	40	53.07
Cancer patient 12	20	11.1885	Cancer patient 12	40	31.7741
Cancer patient 12	20	8.85074	Cancer patient 12	50	38.2473
Cancer patient 12	20	14.0315	Cancer patient 12	50	44.9006
Cancer patient 12	30	23.0113	Cancer patient 12	50	47.4723
Cancer patient 12	30	22.7786	Cancer patient 12	50	48.6431
Cancer patient 12	30	18.7472	Cancer patient 12	50	43.3065
Cancer patient 12	30	19.3036	Cancer patient 12	50	43.8905
Cancer patient 12	40	27.0352	Cancer patient 13	0	8.92814
Cancer patient 12	40	28.0912	Cancer patient 13	0	9.02475
Cancer patient 12	40	28.3909	Cancer patient 13	0	9.43732
Cancer patient 12	40	32.5837	Cancer patient 13	0	9.41261
Cancer patient 12	40	33.2935	Cancer patient 13	10	15.6906
Cancer patient 12	40	27.7957	Cancer patient 13	10	13.8675
Cancer patient 12	50	37.75	Cancer patient 13	10	14.0888
Cancer patient 12	50	38.6872	Cancer patient 13	10	14.3192
Cancer patient 12	50	37.2378	Cancer patient 13	20	19.0682
Cancer patient 12	50	32.495	Cancer patient 13	20	18.8526
Cancer patient 12	50	35.9874	Cancer patient 13	20	19.1189
Cancer patient 12	50	35.9874	Cancer patient 13	20	15.861
Cancer patient 13	0	7.31244	Cancer patient 13	30	28.1975
Cancer patient 13	0	7.06994	Cancer patient 13	30	24.8648
Cancer patient 13	0	7.10055	Cancer patient 13	30	23.4804
Cancer patient 13	0	6.95238	Cancer patient 13	30	10.7146
Cancer patient 13	10	12.1816	Cancer patient 13	30	10.1864
Cancer patient 13	10	12.1976	Cancer patient 13	30	23.3507
Cancer patient 13	10	11.9752	Cancer patient 13	40	34.3816
Cancer patient 13	10	11.6076	Cancer patient 13	40	33.9577
Cancer patient 13	20	14.865	Cancer patient 13	40	34.8137
Cancer patient 13	20	14.415	Cancer patient 13	40	49.4942
Cancer patient 13	20	14.1734	Cancer patient 13	40	43.8562
Cancer patient 13	20	12.0416	Cancer patient 13	40	35.6063
Cancer patient 13	30	25.0761	Cancer patient 13	40	28.7185
Cancer patient 13	30	21.2411	Cancer patient 13	40	34.0355
Cancer patient 13	30	18.1232	Cancer patient 13	50	46.2897
Cancer patient 13	30	11.4901	Cancer patient 13	50	46.1232
Cancer patient 13	30	9.43824	Cancer patient 13	50	48.7725
Cancer patient 13	30	19.4604	Cancer patient 13	50	50.4599
Cancer patient 13	40	29.3521	Cancer patient 14	0	9.0543
Cancer patient 13	40	28.1105	Cancer patient 14	0	8.95334
Cancer patient 13	40	27.5436	Cancer patient 14	0	8.96998
Cancer patient 13	40	28.4581	Cancer patient 14	0	8.8268
Cancer patient 13	40	30.8211	Cancer patient 14	10	14.0927
Cancer patient 13	40	27.6517	Cancer patient 14	10	14.3797
Cancer patient 13	50	35.3343	Cancer patient 14	10	14.7693
Cancer patient 13	50	36.1071	Cancer patient 14	10	11.7074
Cancer patient 13	50	36.3903	Cancer patient 14	10	10.9808
Cancer patient 13	50	31.5203	Cancer patient 14	10	10.1122
Cancer patient 13	50	26.541	Cancer patient 14	10	10.0445
Cancer patient 13	50	35.9073	Cancer patient 14	10	14.761
Cancer patient 14	0	7.14731	Cancer patient 14	20	19.9375
Cancer patient 14	0	7.50385	Cancer patient 14	20	19.0792
Cancer patient 14	0	7.45319	Cancer patient 14	20	19.1084
Cancer patient 14	0	7.42153	Cancer patient 14	20	19.8943
Cancer patient 14	10	10.7825	Cancer patient 14	30	25.7061
Cancer patient 14	10	10.3853	Cancer patient 14	30	27.5681
Cancer patient 14	10	10.5987	Cancer patient 14	30	23.7799
Cancer patient 14	10	7.46306	Cancer patient 14	30	23.2691
Cancer patient 14	10	5.80651	Cancer patient 14	40	34.0404
Cancer patient 14	10	11.4476	Cancer patient 14	40	33.9801
Cancer patient 14	20	14.0789	Cancer patient 14	40	34.4556
Cancer patient 14	20	14.3472	Cancer patient 14	40	41.5466
Cancer patient 14	20	13.7632	Cancer patient 14	40	43.5036
Cancer patient 14	20	15.5851	Cancer patient 14	40	37.6695
Cancer patient 14	30	22.8306	Cancer patient 14	50	44.9001
Cancer patient 14	30	21.6146	Cancer patient 14	50	47.9155
Cancer patient 14	30	19.4781	Cancer patient 14	50	49.347
Cancer patient 14	30	9.3962	Cancer patient 14	50	40.7752
Cancer patient 14	30	7.82833	Cancer patient 14	50	38.3453
Cancer patient 14	30	17.576	Cancer patient 14	50	45.2913
Cancer patient 14	40	27.1615	Cancer patient 15	0	9.26662
Cancer patient 14	40	27.4065	Cancer patient 15	0	9.33022
Cancer patient 14	40	29.2527	Cancer patient 15	0	9.82709
Cancer patient 14	40	28.1754	Cancer patient 15	0	9.07613
Cancer patient 14	50	38.5091	Cancer patient 15	10	14.8478
Cancer patient 14	50	37.4912	Cancer patient 15	10	14.8835
Cancer patient 14	50	37.3455	Cancer patient 15	10	15.6927
Cancer patient 14	50	38.4701	Cancer patient 15	10	14.1243
Cancer patient 14	50	31.4186	Cancer patient 15	20	19.686
Cancer patient 14	50	33.1199	Cancer patient 15	20	18.381
Cancer patient 14	50	36.9216	Cancer patient 15	20	9.55614
Cancer patient 14	50	34.1345	Cancer patient 15	20	7.90001
Cancer patient 15	0	7.89509	Cancer patient 15	20	18.1233
Cancer patient 15	0	7.89815	Cancer patient 15	20	22.2924
Cancer patient 15	0	7.48503	Cancer patient 15	30	27.5472
Cancer patient 15	0	6.46019	Cancer patient 15	30	27.8279
Cancer patient 15	10	11.7629	Cancer patient 15	30	25.4165
Cancer patient 15	10	11.7183	Cancer patient 15	30	12.2543
Cancer patient 15	10	12.0631	Cancer patient 15	30	10.9417
Cancer patient 15	10	11.759	Cancer patient 15	30	25.3531
Cancer patient 15	20	15.4386	Cancer patient 15	40	36.4499
Cancer patient 15	20	14.7818	Cancer patient 15	40	36.8842
Cancer patient 15	20	15.7365	Cancer patient 15	40	34.854
Cancer patient 15	20	16.8543	Cancer patient 15	40	53.054
Cancer patient 15	30	21.8569	Cancer patient 15	40	43.2019
Cancer patient 15	30	20.9061	Cancer patient 15	40	45.4971
Cancer patient 15	30	19.9815	Cancer patient 15	40	40.9773
Cancer patient 15	30	19.8827	Cancer patient 15	40	35.1283
Cancer patient 15	40	28.6057	Cancer patient 15	50	47.0912
Cancer patient 15	40	28.5282	Cancer patient 15	50	48.9937
Cancer patient 15	40	28.8569	Cancer patient 15	50	49.6332
Cancer patient 15	40	29.7508	Cancer patient 15	50	48.8128
Cancer patient 15	40	31.5491	Cancer patient 16	0	8.7329
Cancer patient 15	40	35.4549	Cancer patient 16	0	8.77005
Cancer patient 15	40	32.9888	Cancer patient 16	0	8.92209
Cancer patient 15	40	26.1504	Cancer patient 16	0	8.77504
Cancer patient 15	50	36.3457	Cancer patient 16	10	15.2438
Cancer patient 15	50	36.3267	Cancer patient 16	10	14.9771
Cancer patient 15	50	36.0951	Cancer patient 16	10	14.4573
Cancer patient 15	50	38.1855	Cancer patient 16	10	17.3416
Cancer patient 16	0	7.16426	Cancer patient 16	20	17.761
Cancer patient 16	0	8.22598	Cancer patient 16	20	17.155
Cancer patient 16	0	8.58667	Cancer patient 16	20	20.4234
Cancer patient 16	0	3.97642	Cancer patient 16	20	11.0442
Cancer patient 16	0	4.20226	Cancer patient 16	20	8.77908
Cancer patient 16	0	4.24477	Cancer patient 16	20	19.3111
Cancer patient 16	0	4.38994	Cancer patient 16	30	14.2481
Cancer patient 16	0	9.20029	Cancer patient 16	30	24.8685
Cancer patient 16	10	12.6189	Cancer patient 16	30	8.47224
Cancer patient 16	10	13.0399	Cancer patient 16	30	6.68801
Cancer patient 16	10	13.0049	Cancer patient 16	30	24.8401
Cancer patient 16	10	14.9432	Cancer patient 16	30	23.2082
Cancer patient 16	20	16.5177	Cancer patient 16	40	33.4101
Cancer patient 16	20	16.6364	Cancer patient 16	40	33.2429
Cancer patient 16	20	16.7239	Cancer patient 16	40	33.6307
Cancer patient 16	20	17.1538	Cancer patient 16	40	54.2681
Cancer patient 16	30	23.1458	Cancer patient 16	40	42.1579
Cancer patient 16	30	22.9671	Cancer patient 16	40	37.0461
Cancer patient 16	30	21.6337	Cancer patient 16	40	39.7583
Cancer patient 16	30	21.4653	Cancer patient 16	40	36.4015
Cancer patient 16	40	31.2919	Cancer patient 16	50	45.3467
Cancer patient 16	40	28.4167	Cancer patient 16	50	46.6461
Cancer patient 16	40	29.9355	Cancer patient 16	50	45.1924
Cancer patient 16	40	31.5453	Cancer patient 16	50	43.6827
Cancer patient 16	40	32.8605	Cancer patient 17	0	9.92482
Cancer patient 16	40	34.2428	Cancer patient 17	0	7.68457
Cancer patient 16	40	32.4868	Cancer patient 17	0	8.16113
Cancer patient 16	40	25.9148	Cancer patient 17	0	9.39478
Cancer patient 16	50	38.6609	Cancer patient 17	0	8.94021
Cancer patient 16	50	40.3613	Cancer patient 17	0	19.7158
Cancer patient 16	50	39.508	Cancer patient 17	0	7.28148
Cancer patient 16	50	40.5117	Cancer patient 17	0	9.4314
Cancer patient 17	0	8.65611	Cancer patient 17	10	15.1752
Cancer patient 17	0	6.13843	Cancer patient 17	10	13.6584
Cancer patient 17	0	6.16044	Cancer patient 17	10	11.5351
Cancer patient 17	0	7.29101	Cancer patient 17	10	19.1933
Cancer patient 17	0	5.36168	Cancer patient 17	20	15.4757
Cancer patient 17	0	14.3887	Cancer patient 17	20	18.0155
Cancer patient 17	0	5.59487	Cancer patient 17	20	18.088
Cancer patient 17	0	6.72483	Cancer patient 17	20	17.8553
Cancer patient 17	10	11.7301	Cancer patient 17	30	24.6798
Cancer patient 17	10	11.3295	Cancer patient 17	30	26.9793
Cancer patient 17	10	10.9878	Cancer patient 17	30	21.3533
Cancer patient 17	10	17.7481	Cancer patient 17	30	38.7856
Cancer patient 17	20	15.6708	Cancer patient 17	30	35.042
Cancer patient 17	20	14.6572	Cancer patient 17	30	22.456
Cancer patient 17	20	14.8319	Cancer patient 17	40	33.2795
Cancer patient 17	20	12.3059	Cancer patient 17	40	33.0752
Cancer patient 17	30	20.743	Cancer patient 17	40	32.6984
Cancer patient 17	30	22.2376	Cancer patient 17	40	47.7832
Cancer patient 17	30	17.1979	Cancer patient 17	40	42.3612
Cancer patient 17	30	29.5893	Cancer patient 17	40	33.0434
Cancer patient 17	30	12.2512	Cancer patient 17	50	45.3938
Cancer patient 17	30	20.7704	Cancer patient 17	50	48.5442
Cancer patient 17	40	24.7958	Cancer patient 17	50	46.2889
Cancer patient 17	40	25.28	Cancer patient 17	50	43.7287
Cancer patient 17	40	26.1156	Cancer patient 18	0	8.86862
Cancer patient 17	40	39.7839	Cancer patient 18	0	8.85816
Cancer patient 17	50	34.6175	Cancer patient 18	0	8.63167
Cancer patient 17	50	33.9828	Cancer patient 18	0	10.0101
Cancer patient 17	50	36.3595	Cancer patient 18	10	14.3963
Cancer patient 17	50	44.4987	Cancer patient 18	10	14.4162
Cancer patient 17	50	36.6488	Cancer patient 18	10	13.2543
Cancer patient 17	50	36.6488	Cancer patient 18	10	13.7641
Cancer patient 18	0	6.721	Cancer patient 18	20	17.7608
Cancer patient 18	0	6.98548	Cancer patient 18	20	17.213
Cancer patient 18	0	7.03528	Cancer patient 18	20	19.7113
Cancer patient 18	0	8.08156	Cancer patient 18	20	21.4307
Cancer patient 18	10	10.9969	Cancer patient 18	20	12.9544
Cancer patient 18	10	10.9565	Cancer patient 18	20	8.79112
Cancer patient 18	10	12.0117	Cancer patient 18	20	6.15841
Cancer patient 18	10	14.5786	Cancer patient 18	20	15.2409
Cancer patient 18	20	16.2592	Cancer patient 18	30	26.4429
Cancer patient 18	20	16.2917	Cancer patient 18	30	26.5124
Cancer patient 18	20	14.3728	Cancer patient 18	30	22.1369
Cancer patient 18	20	6.17225	Cancer patient 18	30	46.4868
Cancer patient 18	20	8.53096	Cancer patient 18	30	19.2608
Cancer patient 18	20	13.1501	Cancer patient 18	30	14.8426
Cancer patient 18	20	6.29414	Cancer patient 18	40	33.2663
Cancer patient 18	20	13.5558	Cancer patient 18	40	32.8231
Cancer patient 18	30	19.8253	Cancer patient 18	40	33.1919
Cancer patient 18	30	22.3123	Cancer patient 18	40	38.1278
Cancer patient 18	30	17.3011	Cancer patient 18	50	46.6566
Cancer patient 18	30	34.4372	Cancer patient 18	50	47.839
Cancer patient 18	30	23.5684	Cancer patient 18	50	50.0566
Cancer patient 18	30	13.4531	Cancer patient 18	50	46.4868
Cancer patient 18	40	28.4847	Cancer patient 19	0	8.54589
Cancer patient 18	40	27.5438	Cancer patient 19	0	8.99145
Cancer patient 18	40	27.3218	Cancer patient 19	0	9.40323
Cancer patient 18	40	34.348	Cancer patient 19	0	8.89252
Cancer patient 18	50	34.9399	Cancer patient 19	10	14.3114
Cancer patient 18	50	35.0538	Cancer patient 19	10	13.9151
Cancer patient 18	50	36.3542	Cancer patient 19	10	14.0259
Cancer patient 18	50	36.992	Cancer patient 19	10	14.1489
Cancer patient 18	50	35.9585	Cancer patient 19	20	18.8081
Cancer patient 19	0	7.10834	Cancer patient 19	20	18.0676
Cancer patient 19	0	7.0969	Cancer patient 19	20	18.6593
Cancer patient 19	0	6.69043	Cancer patient 19	20	8.57738
Cancer patient 19	0	7.36756	Cancer patient 19	20	8.88813
Cancer patient 19	10	10.5088	Cancer patient 19	20	9.12417
Cancer patient 19	10	10.5744	Cancer patient 19	20	8.38041
Cancer patient 19	10	10.9011	Cancer patient 19	20	18.8248
Cancer patient 19	10	11.6339	Cancer patient 19	30	28.5281
Cancer patient 19	20	15.2555	Cancer patient 19	30	27.4805
Cancer patient 19	20	12.8873	Cancer patient 19	30	21.4019
Cancer patient 19	20	17.3714	Cancer patient 19	30	38.9555
Cancer patient 19	20	8.64638	Cancer patient 19	30	28.5899
Cancer patient 19	20	7.9055	Cancer patient 19	30	22.6136
Cancer patient 19	20	14.8174	Cancer patient 19	40	34.8166
Cancer patient 19	30	22.7623	Cancer patient 19	40	33.0571
Cancer patient 19	30	21.8967	Cancer patient 19	40	33.004
Cancer patient 19	30	16.591	Cancer patient 19	40	38.5222
Cancer patient 19	30	33.5646	Cancer patient 19	50	47.39
Cancer patient 19	30	29.8494	Cancer patient 19	50	46.4544
Cancer patient 19	30	19.8798	Cancer patient 19	50	46.5853
Cancer patient 19	40	27.8018	Cancer patient 19	50	54.9313
Cancer patient 19	40	22.5292	Cancer patient 19	50	46.8916
Cancer patient 19	40	29.673	Cancer patient 19	50	47.8245
Cancer patient 19	40	26.1705	Cancer patient 20	0	8.84056
Cancer patient 19	50	35.999	Cancer patient 20	0	8.89795
Cancer patient 19	50	33.96	Cancer patient 20	0	9.44755
Cancer patient 19	50	34.1505	Cancer patient 20	0	10.3158
Cancer patient 19	50	36.2957	Cancer patient 20	10	15.1935
Cancer patient 19	50	34.0166	Cancer patient 20	10	15.3929
Cancer patient 19	50	35.7544	Cancer patient 20	10	13.8756
Cancer patient 20	0	7.45631	Cancer patient 20	10	17.0036
Cancer patient 20	0	7.28619	Cancer patient 20	20	17.9851
Cancer patient 20	0	7.26731	Cancer patient 20	20	18.7302
Cancer patient 20	0	7.45724	Cancer patient 20	20	18.851
Cancer patient 20	10	11.6478	Cancer patient 20	20	19.5278
Cancer patient 20	10	11.8603	Cancer patient 20	30	28.517
Cancer patient 20	10	11.1504	Cancer patient 20	30	27.1127
Cancer patient 20	10	11.3366	Cancer patient 20	30	23.9736
Cancer patient 20	20	12.2253	Cancer patient 20	30	23.9721
Cancer patient 20	20	16.2823	Cancer patient 20	40	34.2457
Cancer patient 20	20	15.6926	Cancer patient 20	40	36.3605
Cancer patient 20	20	15.2097	Cancer patient 20	40	36.3061
Cancer patient 20	30	21.5626	Cancer patient 20	40	45.0206
Cancer patient 20	30	21.7019	Cancer patient 20	40	41.9337
Cancer patient 20	30	16.9971	Cancer patient 20	40	46.5362
Cancer patient 20	30	19.1012	Cancer patient 20	40	45.4059
Cancer patient 20	40	26.8214	Cancer patient 20	40	37.8957
Cancer patient 20	40	26.1052	Cancer patient 20	50	48.3103
Cancer patient 20	40	26.0571	Cancer patient 20	50	48.0881
Cancer patient 20	40	28.6415	Cancer patient 20	50	49.6815
Cancer patient 20	40	31.1081	Cancer patient 20	50	51.1859
Cancer patient 20	40	33.4831	Cancer patient 21	0	9.6233
Cancer patient 20	40	32.9327	Cancer patient 21	0	8.75233
Cancer patient 20	40	31.4662	Cancer patient 21	0	8.81966
Cancer patient 20	50	37.2892	Cancer patient 21	0	8.39144
Cancer patient 20	50	37.2667	Cancer patient 21	10	13.5884
Cancer patient 20	50	35.2539	Cancer patient 21	10	14.1574
Cancer patient 20	50	35.722	Cancer patient 21	10	14.2212
Cancer patient 21	0	7.43266	Cancer patient 21	10	8.63521
Cancer patient 21	0	7.27709	Cancer patient 21	10	10.1117
Cancer patient 21	0	6.94113	Cancer patient 21	10	8.90844
Cancer patient 21	0	6.5821	Cancer patient 21	10	9.37537
Cancer patient 21	0	7.03565	Cancer patient 21	10	13.0866
Cancer patient 21	0	7.09794	Cancer patient 21	20	20.5697
Cancer patient 21	0	7.60374	Cancer patient 21	20	17.8855
Cancer patient 21	0	6.95756	Cancer patient 21	20	18.4977
Cancer patient 21	10	11.6033	Cancer patient 21	20	17.498
Cancer patient 21	10	11.077	Cancer patient 21	30	24.1773
Cancer patient 21	10	10.9724	Cancer patient 21	30	22.9993
Cancer patient 21	10	12.4799	Cancer patient 21	30	28.2987
Cancer patient 21	20	13.4274	Cancer patient 21	30	27.0084
Cancer patient 21	20	13.5457	Cancer patient 21	40	34.9585
Cancer patient 21	20	13.6197	Cancer patient 21	40	36.4089
Cancer patient 21	20	15.4273	Cancer patient 21	40	35.4655
Cancer patient 21	30	21.4198	Cancer patient 21	40	45.3988
Cancer patient 21	30	20.0454	Cancer patient 21	40	37.3752
Cancer patient 21	30	17.7122	Cancer patient 21	40	34.6016
Cancer patient 21	30	17.3395	Cancer patient 21	40	34.4423
Cancer patient 21	40	26.9546	Cancer patient 21	50	49.5016
Cancer patient 21	40	26.5396	Cancer patient 21	50	47.4631
Cancer patient 21	40	25.9746	Cancer patient 21	50	45.2112
Cancer patient 21	40	34.0979	Cancer patient 21	50	45.3988
Cancer patient 21	40	30.4042	Cancer patient 21	50	46.6368
Cancer patient 21	40	22.1097	Cancer patient 22	0	8.85053
Cancer patient 21	40	30.3438	Cancer patient 22	0	8.67532
Cancer patient 21	50	36.7267	Cancer patient 22	0	8.79488
Cancer patient 21	50	35.0759	Cancer patient 22	0	10.5285
Cancer patient 21	50	33.7893	Cancer patient 22	10	14.4803
Cancer patient 21	50	40.2141	Cancer patient 22	10	14.4344
Cancer patient 21	50	34.0979	Cancer patient 22	10	14.2941
Cancer patient 22	0	7.22003	Cancer patient 22	10	15.0545
Cancer patient 22	0	7.18123	Cancer patient 22	20	17.9944
Cancer patient 22	0	7.35799	Cancer patient 22	20	18.0004
Cancer patient 22	0	6.77915	Cancer patient 22	20	18.0554
Cancer patient 22	10	11.82	Cancer patient 22	20	21.2222
Cancer patient 22	10	11.557	Cancer patient 22	30	26.7227
Cancer patient 22	10	10.3551	Cancer patient 22	30	26.894
Cancer patient 22	10	10.4081	Cancer patient 22	30	24.2349
Cancer patient 22	20	15.6809	Cancer patient 22	30	19.6529
Cancer patient 22	20	13.6924	Cancer patient 22	40	35.7365
Cancer patient 22	20	13.9174	Cancer patient 22	40	34.5143
Cancer patient 22	20	12.0677	Cancer patient 22	40	33.1981
Cancer patient 22	20	9.93896	Cancer patient 22	40	33.7892
Cancer patient 22	20	7.30877	Cancer patient 22	50	46.9996
Cancer patient 22	20	4.06005	Cancer patient 22	50	48.3648
Cancer patient 22	20	14.2923	Cancer patient 22	50	47.3408
Cancer patient 22	30	18.1564	Cancer patient 22	50	43.3552
Cancer patient 22	30	19.4995	Cancer patient 22	50	42.2076
Cancer patient 22	30	21.0911	Cancer patient 22	50	46.1615
Cancer patient 22	30	20.0269	Cancer patient 22	50	44.121
Cancer patient 22	40	26.1097	Cancer patient 22	50	50.7555
Cancer patient 22	40	27.6571	Cancer patient 23	0	9.31945
Cancer patient 22	40	27.7778	Cancer patient 23	0	7.99913
Cancer patient 22	40	24.5036	Cancer patient 23	0	8.21406
Cancer patient 22	50	35.2604	Cancer patient 23	0	8.88318
Cancer patient 22	50	35.6601	Cancer patient 23	10	13.2603
Cancer patient 22	50	34.604	Cancer patient 23	10	12.8558
Cancer patient 22	50	33.9416	Cancer patient 23	10	12.8454
Cancer patient 22	50	39.6406	Cancer patient 23	10	12.7592
Cancer patient 22	50	29.2972	Cancer patient 23	20	19.4807
Cancer patient 22	50	30.2363	Cancer patient 23	20	16.3988
Cancer patient 22	50	22.639	Cancer patient 23	20	17.0384
Cancer patient 23	0	7.12346	Cancer patient 23	20	18.872
Cancer patient 23	0	8.09061	Cancer patient 23	30	23.7927
Cancer patient 23	0	7.70541	Cancer patient 23	30	22.5636
Cancer patient 23	0	7.171	Cancer patient 23	30	25.5079
Cancer patient 23	10	12.3677	Cancer patient 23	30	22.1008
Cancer patient 23	10	11.4416	Cancer patient 23	40	32.6058
Cancer patient 23	10	11.6155	Cancer patient 23	40	30.8216
Cancer patient 23	10	10.3866	Cancer patient 23	40	34.2514
Cancer patient 23	20	16.9834	Cancer patient 23	40	43.5942
Cancer patient 23	20	12.9434	Cancer patient 23	40	36.7076
Cancer patient 23	20	12.882	Cancer patient 23	40	31.2169
Cancer patient 23	20	13.1254	Cancer patient 23	50	44.6953
Cancer patient 23	30	19.0176	Cancer patient 23	50	44.834
Cancer patient 23	30	19.814	Cancer patient 23	50	45.0535
Cancer patient 23	30	22.4424	Cancer patient 23	50	59.5805
Cancer patient 23	30	20.8802	Cancer patient 23	50	46.3774
Cancer patient 23	40	28.6465	Cancer patient 23	50	44.928
Cancer patient 23	40	27.3039	Cancer patient 24	0	8.63776
Cancer patient 23	40	27.3613	Cancer patient 24	0	9.54958
Cancer patient 23	40	28.5747	Cancer patient 24	0	8.63664
Cancer patient 23	40	27.1345	Cancer patient 24	0	8.45396
Cancer patient 23	40	36.1819	Cancer patient 24	10	12.0478
Cancer patient 23	40	33.832	Cancer patient 24	10	13.1814
Cancer patient 23	40	29.1724	Cancer patient 24	10	13.7101
Cancer patient 23	50	37.4991	Cancer patient 24	10	13.7717
Cancer patient 23	50	37.0558	Cancer patient 24	20	19.089
Cancer patient 23	50	36.6267	Cancer patient 24	20	17.268
Cancer patient 23	50	36.9493	Cancer patient 24	20	17.6056
Cancer patient 24	0	7.6525	Cancer patient 24	20	16.2752
Cancer patient 24	0	7.02779	Cancer patient 24	30	21.896
Cancer patient 24	0	6.30334	Cancer patient 24	30	20.6513
Cancer patient 24	0	7.35691	Cancer patient 24	30	27.057
Cancer patient 24	10	11.772	Cancer patient 24	30	26.2578
Cancer patient 24	10	10.901	Cancer patient 24	40	30.4787
Cancer patient 24	10	11.2646	Cancer patient 24	40	34.9434
Cancer patient 24	10	10.3906	Cancer patient 24	40	35.214
Cancer patient 24	20	15.8134	Cancer patient 24	40	41.0425
Cancer patient 24	20	13.9892	Cancer patient 24	40	42.0553
Cancer patient 24	20	14.3722	Cancer patient 24	40	29.6992
Cancer patient 24	20	15.1338	Cancer patient 24	50	47.028
Cancer patient 24	30	19.9267	Cancer patient 24	50	47.0268
Cancer patient 24	30	17.6842	Cancer patient 24	50	44.2237
Cancer patient 24	30	20.1131	Cancer patient 24	50	27.0663
Cancer patient 24	30	20.6559	Cancer patient 24	50	39.3389
Cancer patient 24	40	26.1343	Cancer patient 24	50	47.762
Cancer patient 24	40	26.9094	Cancer patient 25	0	9.10701
Cancer patient 24	40	30.6177	Cancer patient 25	0	8.37772
Cancer patient 24	40	28.7806	Cancer patient 25	0	8.12232
Cancer patient 24	40	26.5695	Cancer patient 25	0	9.40105
Cancer patient 24	40	25.7598	Cancer patient 25	10	14.2873
Cancer patient 24	50	37.4201	Cancer patient 25	10	14.4292
Cancer patient 24	50	36.1489	Cancer patient 25	10	14.6993
Cancer patient 24	50	29.102	Cancer patient 25	10	14.0138
Cancer patient 24	50	29.0603	Cancer patient 25	20	18.0697
Cancer patient 24	50	33.8417	Cancer patient 25	20	18.4436
Cancer patient 24	50	33.359	Cancer patient 25	20	17.0992
Cancer patient 25	0	7.57091	Cancer patient 25	20	17.8796
Cancer patient 25	0	7.2368	Cancer patient 25	30	23.2768
Cancer patient 25	0	6.66801	Cancer patient 25	30	20.6907
Cancer patient 25	0	8.25857	Cancer patient 25	30	46.8286
Cancer patient 25	10	12.7651	Cancer patient 25	30	35.8291
Cancer patient 25	10	12.3714	Cancer patient 25	30	25.3812
Cancer patient 25	10	11.4597	Cancer patient 25	30	26.6408
Cancer patient 25	10	10.9359	Cancer patient 25	40	31.4341
Cancer patient 25	20	15.1998	Cancer patient 25	40	35.648
Cancer patient 25	20	14.9629	Cancer patient 25	40	33.2013
Cancer patient 25	20	14.2634	Cancer patient 25	40	38.6263
Cancer patient 25	20	15.553	Cancer patient 25	50	46.9872
Cancer patient 25	30	22.4134	Cancer patient 25	50	45.5023
Cancer patient 25	30	22.6851	Cancer patient 25	50	51.2074
Cancer patient 25	30	33.9721	Cancer patient 25	50	44.1393
Cancer patient 25	30	29.7977	Cancer patient 25	50	46.2435
Cancer patient 25	30	19.0483	Cancer patient 26	0	10.2031
Cancer patient 25	30	18.0559	Cancer patient 26	0	8.34719
Cancer patient 25	40	26.5282	Cancer patient 26	0	9.26696
Cancer patient 25	40	27.3649	Cancer patient 26	0	9.04976
Cancer patient 25	40	28.2548	Cancer patient 26	10	12.8746
Cancer patient 25	40	29.7649	Cancer patient 26	10	16.9118
Cancer patient 25	50	36.8576	Cancer patient 26	10	7.66095
Cancer patient 25	50	36.4485	Cancer patient 26	10	6.27545
Cancer patient 25	50	43.2474	Cancer patient 26	10	13.1581
Cancer patient 25	50	41.6992	Cancer patient 26	10	12.8429
Cancer patient 25	50	37.0017	Cancer patient 26	20	23.4606
Cancer patient 25	50	35.6925	Cancer patient 26	20	12.2437
Cancer patient 26	0	7.45184	Cancer patient 26	20	11.3788
Cancer patient 26	0	6.76916	Cancer patient 26	20	9.10168
Cancer patient 26	0	7.19006	Cancer patient 26	20	17.8095
Cancer patient 26	0	7.08323	Cancer patient 26	20	17.0236
Cancer patient 26	10	11.1507	Cancer patient 26	30	23.3753
Cancer patient 26	10	10.8124	Cancer patient 26	30	44.55
Cancer patient 26	10	6.99647	Cancer patient 26	30	29.3
Cancer patient 26	10	5.08624	Cancer patient 26	30	23.8084
Cancer patient 26	10	11.0151	Cancer patient 26	30	27.8402
Cancer patient 26	10	11.152	Cancer patient 26	30	24.7858
Cancer patient 26	20	12.7829	Cancer patient 26	40	34.6031
Cancer patient 26	20	16.177	Cancer patient 26	40	33.53
Cancer patient 26	20	11.5127	Cancer patient 26	40	41.0651
Cancer patient 26	20	7.76311	Cancer patient 26	40	40.809
Cancer patient 26	20	15.2279	Cancer patient 26	40	34.1298
Cancer patient 26	20	14.9683	Cancer patient 26	40	34.1166
Cancer patient 26	30	18.7173	Cancer patient 26	50	47.4721
Cancer patient 26	30	17.6405	Cancer patient 26	50	49.4232
Cancer patient 26	30	24.9566	Cancer patient 26	50	49.1314
Cancer patient 26	30	24.2292	Cancer patient 26	50	48.8363
Cancer patient 26	30	22.3597	Cancer patient 27	0	8.87964
Cancer patient 26	30	22.0331	Cancer patient 27	0	9.25299
Cancer patient 26	40	27.0302	Cancer patient 27	0	8.35504
Cancer patient 26	40	27.613	Cancer patient 27	0	8.31853
Cancer patient 26	40	37.9334	Cancer patient 27	10	13.9922
Cancer patient 26	40	30.8696	Cancer patient 27	10	13.4637
Cancer patient 26	40	26.5907	Cancer patient 27	10	7.44583
Cancer patient 26	40	29.663	Cancer patient 27	10	11.5841
Cancer patient 26	50	34.8215	Cancer patient 27	10	13.3039
Cancer patient 26	50	35.0768	Cancer patient 27	10	16.195
Cancer patient 26	50	35.4989	Cancer patient 27	20	14.7703
Cancer patient 26	50	34.2212	Cancer patient 27	20	15.7453
Cancer patient 27	0	6.28622	Cancer patient 27	20	13.367
Cancer patient 27	0	7.46181	Cancer patient 27	20	13.9085
Cancer patient 27	0	7.15324	Cancer patient 27	20	17.6888
Cancer patient 27	0	7.55651	Cancer patient 27	20	19.4333
Cancer patient 27	10	10.4273	Cancer patient 27	30	21.1855
Cancer patient 27	10	10.9142	Cancer patient 27	30	19.6786
Cancer patient 27	10	6.67337	Cancer patient 27	30	24.904
Cancer patient 27	10	8.21122	Cancer patient 27	30	24.7588
Cancer patient 27	10	10.9859	Cancer patient 27	40	35.8116
Cancer patient 27	10	10.9157	Cancer patient 27	40	34.3844
Cancer patient 27	20	13.5254	Cancer patient 27	40	37.445
Cancer patient 27	20	15.4526	Cancer patient 27	40	27.8291
Cancer patient 27	20	9.83185	Cancer patient 27	50	45.5158
Cancer patient 27	20	12.5903	Cancer patient 27	50	45.3447
Cancer patient 27	20	15.2669	Cancer patient 27	50	44.3663
Cancer patient 27	20	14.9085	Cancer patient 27	50	45.5247
Cancer patient 27	30	19.3917	Cancer patient 27	50	46.0363
Cancer patient 27	30	19.1902	Cancer patient 27	50	26.9307
Cancer patient 27	30	20.2579	Cancer patient 27	50	45.6122
Cancer patient 27	30	24.9761	Cancer patient 27	50	46.0207
Cancer patient 27	40	27.6156	Cancer patient 28	0	8.72885
Cancer patient 27	40	27.3375	Cancer patient 28	0	8.82447
Cancer patient 27	40	26.4459	Cancer patient 28	0	9.889
Cancer patient 27	40	30.2273	Cancer patient 28	0	9.18282
Cancer patient 27	50	35.187	Cancer patient 28	10	14.2514
Cancer patient 27	50	35.0135	Cancer patient 28	10	15.5705
Cancer patient 27	50	31.3105	Cancer patient 28	10	9.89211
Cancer patient 27	50	34.0326	Cancer patient 28	10	7.85264
Cancer patient 27	50	32.5662	Cancer patient 28	10	12.7711
Cancer patient 27	50	18.6181	Cancer patient 28	10	12.3159
Cancer patient 27	50	34.3506	Cancer patient 28	20	23.4657
Cancer patient 27	50	35.056	Cancer patient 28	20	12.6212
Cancer patient 28	0	7.80404	Cancer patient 28	20	19.1253
Cancer patient 28	0	7.58352	Cancer patient 28	20	17.13
Cancer patient 28	0	7.78872	Cancer patient 28	30	27.0094
Cancer patient 28	0	7.31067	Cancer patient 28	30	29.5496
Cancer patient 28	10	11.5472	Cancer patient 28	30	17.4991
Cancer patient 28	10	11.2951	Cancer patient 28	30	12.8655
Cancer patient 28	10	6.22119	Cancer patient 28	30	23.4711
Cancer patient 28	10	4.77501	Cancer patient 28	30	23.7325
Cancer patient 28	10	11.2181	Cancer patient 28	40	32.4141
Cancer patient 28	10	12.2089	Cancer patient 28	40	35.6956
Cancer patient 28	20	13.1313	Cancer patient 28	40	35.334
Cancer patient 28	20	9.57482	Cancer patient 28	40	39.5747
Cancer patient 28	20	9.98349	Cancer patient 28	50	47.4071
Cancer patient 28	20	13.8857	Cancer patient 28	50	47.3791
Cancer patient 28	20	16.7754	Cancer patient 28	50	42.9005
Cancer patient 28	20	16.4849	Cancer patient 28	50	42.3094
Cancer patient 28	30	23.5731	Cancer patient 28	50	43.646
Cancer patient 28	30	23.6276	Cancer patient 28	50	26.8392
Cancer patient 28	30	17.7369	Cancer patient 28	50	49.0204
Cancer patient 28	30	17.9963	Cancer patient 28	50	48.4076
Cancer patient 28	40	28.7057	Cancer patient 29	0	7.66951
Cancer patient 28	40	27.6203	Cancer patient 29	0	7.75636
Cancer patient 28	40	28.3597	Cancer patient 29	0	9.54854
Cancer patient 28	40	28.0758	Cancer patient 29	0	9.96845
Cancer patient 28	50	38.2203	Cancer patient 29	10	12.1747
Cancer patient 28	50	36.7472	Cancer patient 29	10	12.0308
Cancer patient 28	50	37.6026	Cancer patient 29	10	7.72903
Cancer patient 28	50	33.3483	Cancer patient 29	10	7.71252
Cancer patient 28	50	32.6277	Cancer patient 29	10	13.0116
Cancer patient 28	50	30.08	Cancer patient 29	10	17.8735
Cancer patient 28	50	16.0509	Cancer patient 29	20	17.5781
Cancer patient 28	50	36.6756	Cancer patient 29	20	16.3384
Cancer patient 29	0	6.75079	Cancer patient 29	20	7.28029
Cancer patient 29	0	7.3081	Cancer patient 29	20	7.37951
Cancer patient 29	0	7.50728	Cancer patient 29	20	19.5989
Cancer patient 29	0	7.12103	Cancer patient 29	20	17.2817
Cancer patient 29	10	11.7715	Cancer patient 29	30	23.4463
Cancer patient 29	10	11.2378	Cancer patient 29	30	26.2873
Cancer patient 29	10	5.68999	Cancer patient 29	30	16.0907
Cancer patient 29	10	7.41197	Cancer patient 29	30	20.8493
Cancer patient 29	10	10.9513	Cancer patient 29	30	17.8826
Cancer patient 29	10	11.137	Cancer patient 29	40	28.6916
Cancer patient 29	20	14.9519	Cancer patient 29	40	31.5132
Cancer patient 29	20	15.653	Cancer patient 29	40	16.3737
Cancer patient 29	20	8.45075	Cancer patient 29	40	31.4539
Cancer patient 29	20	13.2582	Cancer patient 29	40	34.8582
Cancer patient 29	20	14.7654	Cancer patient 29	50	41.3752
Cancer patient 29	20	10.2612	Cancer patient 29	50	44.1968
Cancer patient 29	30	21.3998	Cancer patient 29	50	44.9973
Cancer patient 29	30	20.9482	Cancer patient 29	50	37.829
Cancer patient 29	30	23.7346	Cancer patient 29	50	29.104
Cancer patient 29	30	18.4906	Cancer patient 29	50	47.1674
Cancer patient 29	30	20.121	Cancer patient 30	0	9.89969
Cancer patient 29	40	26.8234	Cancer patient 30	0	7.94963
Cancer patient 29	40	27.7124	Cancer patient 30	0	9.32673
Cancer patient 29	40	35.7232	Cancer patient 30	0	8.86371
Cancer patient 29	40	28.4942	Cancer patient 30	10	14.5887
Cancer patient 29	40	25.5562	Cancer patient 30	10	14.0986
Cancer patient 29	50	35.7628	Cancer patient 30	10	13.7281
Cancer patient 29	50	34.7291	Cancer patient 30	10	13.3189
Cancer patient 29	50	44.4051	Cancer patient 30	20	17.5626
Cancer patient 29	50	34.4486	Cancer patient 30	20	18.0667
Cancer patient 29	50	36.0108	Cancer patient 30	20	17.9126
Cancer patient 30	0	7.67182	Cancer patient 30	20	17.455
Cancer patient 30	0	7.20508	Cancer patient 30	30	27.1646
Cancer patient 30	0	7.5763	Cancer patient 30	30	26.378
Cancer patient 30	0	7.65608	Cancer patient 30	30	24.1401
Cancer patient 30	10	11.3758	Cancer patient 30	30	22.6803
Cancer patient 30	10	11.8428	Cancer patient 30	40	37.0688
Cancer patient 30	10	11.7971	Cancer patient 30	40	34.4577
Cancer patient 30	10	11.4385	Cancer patient 30	40	45.2661
Cancer patient 30	20	15.7791	Cancer patient 30	40	35.5421
Cancer patient 30	20	16.0167	Cancer patient 30	40	35.7259
Cancer patient 30	20	15.8178	Cancer patient 30	40	31.8274
Cancer patient 30	20	16.2496	Cancer patient 30	50	47.1023
Cancer patient 30	30	22.0891	Cancer patient 30	50	46.3274
Cancer patient 30	30	20.9603	Cancer patient 30	50	47.58
Cancer patient 30	30	19.079	Cancer patient 30	50	54.6549
Cancer patient 30	30	19.5429	Cancer patient 30	50	48.0179
Cancer patient 30	40	27.2201	Cancer patient 30	50	47.6172
Cancer patient 30	40	27.7571	Cancer patient 31	0	9.58029
Cancer patient 30	40	40.6612	Cancer patient 31	0	8.64676
Cancer patient 30	40	27.9457	Cancer patient 31	0	8.55813
Cancer patient 30	40	28.1947	Cancer patient 31	0	8.22886
Cancer patient 30	50	37.7312	Cancer patient 31	10	13.0227
Cancer patient 30	50	36.9914	Cancer patient 31	10	13.5615
Cancer patient 30	50	34.7034	Cancer patient 31	10	13.7907
Cancer patient 30	50	28.7106	Cancer patient 31	10	14.0495
Cancer patient 30	50	36.8037	Cancer patient 31	20	16.9886
Cancer patient 30	50	36.1087	Cancer patient 31	20	17.0387
Cancer patient 31	0	6.92016	Cancer patient 31	20	16.5559
Cancer patient 31	0	7.27796	Cancer patient 31	20	23.0555
Cancer patient 31	0	7.87211	Cancer patient 31	20	22.3492
Cancer patient 31	0	7.74543	Cancer patient 31	20	16.4199
Cancer patient 31	10	10.9598	Cancer patient 31	30	32.1205
Cancer patient 31	10	10.2872	Cancer patient 31	30	32.4092
Cancer patient 31	10	11.4352	Cancer patient 31	30	31.9169
Cancer patient 31	10	11.8753	Cancer patient 31	30	33.0086
Cancer patient 31	20	15.6751	Cancer patient 31	30	26.8099
Cancer patient 31	20	15.7422	Cancer patient 31	30	27.1423
Cancer patient 31	20	15.5889
Cancer patient 31	20	19.1717
Cancer patient 31	20	18.8155
Cancer patient 31	20	15.2844
Cancer patient 31	30	27.5805
Cancer patient 31	30	26.8209
Cancer patient 31	30	26.9798
Cancer patient 31	30	24.9082
Cancer patient 31	30	22.9017
Cancer patient 31	30	22.9276
Cancer patient 31	30	18.8155
The reference mRNA of human NCOA4 gene used for primers design were ENST00000578454.5 derived from Ensembl database.
