# Supplementary material for: RNA N6-methyladenosine modification-based biomarkers for absorbed ionizing radiation dose estimation
Source: Nat Commun. 2023 Oct 30;14:6912. doi: 10.1038/s41467-023-42665-w (PMC10616291; doi:10.1038/s41467-023-42665-w)
Supplement: Supplementary file 6 — Source Data [file 41467_2023_42665_MOESM6_ESM.xlsx]

## Sheet: Fig. 1a
Fig. 1a. Gamma rays, C57BL/6 male mice (6-8 weeks), Body weight (g)
TPI (Days)	0 Gy					0.2 Gy					0.5 Gy					1 Gy					2 Gy					4 Gy					6.5 Gy
0	22.7	22.8	23	23	23.3	23	23	23.1	23.1	23.3	22.5	22.8	22.9	23	23.2	22.6	22.7	22.7	22.8	22.9	23	23	23.1	23.4	23.6	22.7	22.9	23.1	23.1	23.6	22.8	22.9	22.9	23.1	23.4
1	22.5	23	23	23.3	23.4	23.1	23.2	23.2	23.4	23.6	22.3	22.3	22.4	22.5	22.5	22.1	22.2	22.3	22.3	22.6	21.9	22	22.1	22.1	22.2	21.3	21.5	21.9	22.1	22.3	21	21.1	21.1	21.9	22.2
3	23.5	23.6	23.6	23.7	23.9	23.2	23.3	23.3	23.6	24.1	23	23.1	23.2	23.2	23.2	22	22.2	22.2	22.5	22.8	21.2	21.3	21.4	21.7	22.6	20	20.7	21.1	21.4	22.2	19.4	19.4	20	20	21
5	23.8	24	24.8	24.9	24.9	23.7	23.7	24.4	24.6	24.8	23.7	23.8	23.9	23.9	24	22.8	22.9	23	23.1	24.4	21.4	22.3	22.5	23.2	23.4	21.2	21.5	21.7	22.1	23.3	20.3	20.3	21.3	21.3	22.2
7	23.7	24.4	24.5	25	25.6	24	24.1	24.5	25	25.1	23.5	23.8	24.2	24.3	24.4	23	23.3	23.7	23.8	24	22.2	22.3	22.5	23	23.7	20	21.8	22.3	22.6	23	20.8	20.9	21.3	21.3	22.6
9	24.7	24.8	25.2	26.3	26.4	25	25.1	25.5	25.6	26.4	24.3	24.7	24.7	24.8	24.8	23.5	23.8	23.9	24.2	24.4	22.5	22.6	23.8	24.1	24.2	21.2	23	23.1	23.1	23.3	20.6	22.4	22.4	22.4	23
12	25.6	25.8	25.8	26.4	26.6	25.6	25.7	25.8	26.4	26.8	25.2	25.3	25.4	25.5	26.2	24.3	24.5	25.2	25.3	26	23.4	23.6	24.7	24.9	25.4	22.6	23	23.5	23.6	23.6	21.6	22.5	22.5	22.6	22.9
15	25.9	26.3	26.6	26.8	27	26.3	26.3	26.4	26.5	27.1	25	25.9	26	26.3	26.6	24.8	25	25.2	25.5	25.9	24	24.1	24.3	25	25.4	23.1	23.5	23.8	24	24.5	22.9	23.1	23.1	23.1	23.5
18	26.8	26.9	27.7	27.8	28.3	27.3	27.5	27.6	27.7	27.9	26.2	26.9	27	27.3	27.7	25.5	26.1	26.3	26.7	27.5	24.6	24.9	25	25.6	26.1	24.2	24.4	24.6	24.8	24.8	23.1	23.1	23.5	23.5	24.2
21	27.4	27.4	28.2	28.6	28.6	27.6	27.6	28.2	28.5	28.7	26.7	26.9	27.5	27.8	28.2	26.2	26.3	27.1	27.3	27.7	25.7	26.4	26.4	26.5	26.7	24.8	25.6	25.8	26	26.4	24	24	24.5	24.5	24.5
24	27.8	28.1	29	29.1	29.2	28.1	28.2	28.8	28.9	29.3	27.1	27.3	27.6	28.4	28.6	26.9	27	27.3	27.6	27.8	26.3	26.4	26.8	27.1	27.4	25.6	26.3	26.4	26.4	26.6	24.2	24.2	25.4	25.4	26
27	28.6	28.6	29.3	29.3	29.5	28	28.7	28.7	28.8	30.1	27.3	27.6	27.9	28.7	29.6	27.1	27.5	27.7	27.9	28.2	27.1	27.2	27.5	27.6	27.7	26.4	26.5	26.7	26.9	27	24.6	25.3	25.3	25.9	25.9

## Sheet: Fig. 2d
Fig. 2d. Gamma rays, C57BL/6 male mice (6-8 weeks), Ncoa4 m6A, Percentage of input
	Ctrl-IgG						Ctrl-m6A						IR-IgG						IR-m6A
Ncoa4 primer1	0.00485717	0.00539729	0.00454656	0.00265825	0.000880047	0.000922791	11.6221	10.0979	8.70684	9.61305	8.39849	10.1811	0.00379679	0.00207922	0.00179	0.0032305	0.00323463	0.000510093	38.4665	38.1961	37.9761	32.3418	29.0999	32.0987
Ncoa4 primer2	0.00358806	0.00299149	0.00408929	0.00345841	0.00182539	0.0182398	7.93433	6.68755	7.85908	7.22393	8.89763	8.92762	0.0028696	0.00207305	0.0076062	0.0057398	0.00413807	0.0100066	25.3332	29.0723	22.7421	22.007	30.1034	27.2544
Gamma rays, C57BL/6 male mice (6-8 weeks), Ncoa4 m6A, dilution multiple=2
	Input Ct	m6A IP Ct	IgG IP Ct	m6A ΔCt	IgG ΔCt	m6A%×100	IgG%×100	AVG m6A%×100	AVG IgG%×100
Ncoa4 primer1 - Ctrl	20.0396	22.1446	33.3691	-2.10506	-13.3295	11.6221	0.00485717	9.76991	0.00321035
	19.6271	21.935	32.8045	-2.30787	-13.1774	10.0979	0.00539729
	19.8187	22.3404	33.2435	-2.52171	-13.4249	8.70684	0.00454656
	20.2535	22.6324	34.4527	-2.37886	-14.1992	9.61305	0.00265826
	19.8887	22.4624	35.6827	-2.57373	-15.794	8.39849	0.000880046
	19.8666	22.1627	35.5922	-2.29604	-15.7256	10.1811	0.000922791
Ncoa4 primer1 - IR	20.6654	21.0438	34.3503	-0.378324	-13.6849	38.4665	0.00379679	34.6965	0.00244021
	20.5603	20.9488	35.1139	-0.388502	-14.5536	38.1961	0.00207922
	20.5028	20.8997	35.2725	-0.396835	-14.7697	37.9761	0.00179
	20.8737	21.5022	34.7916	-0.628528	-13.9179	32.3418	0.0032305
	20.8289	21.6099	34.745	-0.780913	-13.916	29.0999	0.00323463
	20.7862	21.4256	37.367	-0.639414	-16.5808	32.0987	0.000510093
Ncoa4 primer2 - Ctrl	20.6425	23.2983	34.409	-2.65575	-13.7664	7.93433	0.00358806	7.92169	0.00569874
	20.6066	23.509	34.6354	-2.90238	-14.0288	6.68755	0.00299149
	20.6511	23.3206	34.2289	-2.6695	-13.5778	7.85908	0.00408929
	20.7337	23.5248	34.5532	-2.79107	-13.8195	7.22393	0.00345841
	20.5124	23.0028	35.2538	-2.49043	-14.7414	8.89763	0.00182539
	20.569	23.0546	31.9897	-2.48558	-11.4206	8.92762	0.0182398
Ncoa4 primer2 - IR	20.5285	21.5094	34.6173	-0.980898	-14.0888	25.3332	0.0028696	26.0854	0.00540556
	20.4687	21.251	35.0266	-0.782284	-14.5579	29.0723	0.00207305
	20.5004	21.637	33.1829	-1.13656	-12.6825	22.7421	0.0076062
	20.8795	22.0635	33.9682	-1.18397	-13.0886	22.007	0.0057398
	20.7645	21.4965	34.3252	-0.732001	-13.5607	30.1034	0.00413807
	20.8127	21.6881	33.0995	-0.875436	-12.2868	27.2544	0.0100066

## Sheet: Fig. 2e
Fig. 2e. Gamma rays, C57BL/6 male mice (6-8 weeks), Ate1 m6A, Percentage of input
	Ctrl-IgG						Ctrl-m6A						IR-IgG						IR-m6A
Ate1 primer1	2.24854	3.47183	3.48491	3.01938	2.07647	3.34616	5.19858	6.15633	5.6763	5.54376	4.91534	5.91374	0.330016	0.437576	0.516504	0.321119	0.419269	0.870023	2.12415	4.71154	4.68814	3.83651	3.25989	4.32565
Ate1 primer2	0.108096	0.155112	0.238176	0.015272	0.119051	0.121864	4.90094	3.11615	3.96131	3.91465	4.77937	4.12453	0.096912	0.417264	0.002192	0.058401	0.063776	0.0636845	9.97379	12.7362	12.4053	12.4832	14.1142	10.4915
Ate1 primer3	0.0779262	0.185702	0.0831743	0.18636	0.092712	0.0957633	5.53804	4.18375	4.71218	3.60654	4.56874	4.45735	0.1798	0.1756	0.065151	0.022457	0.0508451	0.0453416	8.85447	8.44154	7.99102	8.55651	7.49515	9.65447
Gamma rays, C57BL/6 male mice (6-8 weeks), Ate1 m6A, dilution multiple=2
	Input Ct	m6A IP Ct	IgG IP Ct	m6A ΔCt	IgG ΔCt	m6A%×100	IgG%×100	AVG m6A%×100	AVG IgG%×100
Ate1 primer1 - Ctrl	28.1227	31.3884	32.5975	-3.26574	-4.47487	5.19858	2.24854	5.56734	2.94122
	28.274	31.2958	32.1221	-3.02179	-3.84816	6.15633	3.47183
	28.7193	31.8582	32.562	-3.1389	-3.84273	5.6763	3.48491
	28.2404	31.4133	32.29	-3.17299	-4.0496	5.54376	3.01938
	28.5208	31.8674	33.1106	-3.34656	-4.58972	4.91534	2.07647
	28.6406	31.7204	32.542	-3.07978	-3.90135	5.91374	3.34616
Ate1 primer1 - IR	29.2573	33.8143	36.5006	-4.55697	-7.24325	2.12415	0.330016	3.82432	0.482418
	29.0143	32.422	35.8505	-3.40766	-6.83625	4.71154	0.437576
	28.2684	31.6833	34.8655	-3.41484	-6.597	4.68814	0.516504
	29.1552	32.8592	36.4379	-3.70406	-7.28268	3.83651	0.321119
	28.8243	32.7633	35.7222	-3.93903	-6.89791	3.25989	0.419269
	29.1733	32.7042	35.018	-3.53094	-5.84473	4.32565	0.870023
Ate1 primer2 - Ctrl-IgG	23.9833	27.3341	32.8368	-3.3508	-8.85347	4.90094	0.108096	4.13282	0.126262
	23.621	27.6251	31.9535	-4.00409	-8.33247	3.11615	0.155112
	23.73	27.3878	31.4437	-3.65788	-7.71376	3.96131	0.238176
	23.932	27.6069	35.6088	-3.67497	-11.6768	3.91465	0.015272
	23.8277	27.2147	32.5419	-3.38704	-8.71421	4.77937	0.119051
	23.8074	27.407	32.4879	-3.59963	-8.68051	4.12453	0.121864
Ate1 primer2 - IR-IgG	23.4661	25.7918	32.4771	-2.32571	-9.01104	9.97379	0.096912	12.034	0.117038
	23.4338	25.4068	30.3386	-1.97299	-6.90482	12.7362	0.417264
	23.4218	25.4328	37.8992	-2.01098	-14.4774	12.4053	0.002192
	23.5642	25.5661	33.3059	-2.00195	-9.74172	12.4832	0.058401
	23.4472	25.272	33.0619	-1.82478	-9.6147	14.1142	0.063776
	23.3704	25.6231	32.9871	-2.25271	-9.61677	10.4915	0.0636845
Ate1 primer3 - Ctrl-IgG	24.1317	27.3061	33.4573	-3.17448	-9.3256	5.53804	0.0779262	4.5111	0.120273
	23.792	27.371	31.8648	-3.57906	-8.07279	4.18375	0.185702
	23.9302	27.3376	33.1618	-3.40746	-9.23157	4.71218	0.0831743
	24.1488	27.9421	32.2165	-3.79324	-8.06769	3.60654	0.18636
	23.7619	27.2139	32.8368	-3.45206	-9.07496	4.56874	0.092712
	23.5631	27.0508	32.5914	-3.48767	-9.02824	4.45735	0.0957633
Ate1 primer3 - IR-IgG	24.6811	27.1785	32.8005	-2.49745	-8.11939	8.85447	0.1798	8.49886	0.0898658
	24.5199	27.0863	32.6734	-2.56635	-8.15349	8.44154	0.1756
	25.0618	27.7073	34.6457	-2.64548	-9.58393	7.99102	0.065151
	23.8633	26.4101	34.9838	-2.54683	-11.1205	8.55651	0.022457
	23.6498	26.3877	33.5914	-2.7379	-9.9416	7.49515	0.0508451
	23.5903	25.9629	33.6971	-2.37266	-10.1069	9.65447	0.0453416

## Sheet: Fig. 2f
Fig. 2f. Gamma rays, C57BL/6 male mice (6-8 weeks), Fgf22 m6A, Percentage of input
	Ctrl-IgG						Ctrl-m6A						IR-IgG						IR-m6A
Fgf22 primer1	0.465967	0.190074	0.695063	0.255141	Undetermined	Undetermined	3.68495	1.7647	5.72695	3.75616	5.51252	2.15211	0.313397	0.171105	0.23433	0.243573	0.145344	0.145317	5.07676	4.24328	8.61737	6.21268	4.57628	7.64589
Fgf22 primer2	0.296486	0.438743	0.447035	0.126565	0.172514	0.131799	3.36994	6.97311	1.82419	6.65704	4.76551	4.32512	0.159178	0.277976	0.247836	0.264377	0.111457	0.234799	10.7515	14.1122	12.1468	16.2541	9.65444	10.2512
Fgf22 primer3	3.87295	4.69363	4.32115	2.16545	5.11852	4.23444	5.97752	7.89016	6.98752	5.25114	8.54716	6.51747	29.3623	34.4133	30.1436	27.9783	36.1379	32.4535	23.9002	21.1072	19.8421	21.6551	25.6115	18.2611
Gamma rays, C57BL/6 male mice (6-8 weeks), Fgf22 m6A, dilution multiple=2
	Input Ct	m6A IP Ct	IgG IP Ct	m6A ΔCt	IgG ΔCt	m6A%×100	IgG%×100	AVG m6A%×100	AVG IgG%×100
Fgf22 primer1 - Ctrl	29.9558	33.718	36.7013	-3.76221	-6.74556	3.68495	0.465967	3.76623	0.401561
	29.8276	34.652	37.8668	-4.82444	-8.03922	1.7647	0.190074
	29.7491	32.8751	35.9177	-3.12609	-6.16864	5.72695	0.695063
	28.3564	32.091	35.9709	-3.7346	-7.61449	3.75616	0.255141
	27.8206	31.0018	Undetermined	-3.18114	Undetermined	5.51252	Undetermined
	27.7277	32.2658	Undetermined	-4.5381	Undetermined	2.15211	Undetermined
Fgf22 primer1 - IR	29.7721	33.072	37.0899	-3.29995	-7.31779	5.07676	0.313397	6.06204	0.208844
	29.3905	32.9492	37.5814	-3.55868	-8.19091	4.24328	0.171105
	29.4836	32.0202	37.2208	-2.53661	-7.73724	8.61737	0.23433
	28.8319	31.8405	36.5133	-3.00864	-7.68143	6.21268	0.243573
	28.3227	31.7724	36.749	-3.44968	-8.42631	4.57628	0.145344
	28.4608	31.1699	36.8874	-2.70917	-8.42658	7.64589	0.145317
Fgf22 primer2 - Ctrl-IgG	23.3943	27.2854	30.7921	-3.89113	-7.39782	3.36994	0.296486	4.65249	0.268857
	23.333	26.1751	30.1654	-2.84205	-6.83241	6.97311	0.438743
	23.4769	28.2535	30.2823	-4.7766	-6.8054	1.82419	0.447035
	23.7593	26.6683	32.3852	-2.90897	-8.62591	6.65704	0.126565
	24.6215	28.0127	32.8006	-3.39122	-8.17907	4.76551	0.172514
	23.7124	27.2435	32.2799	-3.53112	-8.56744	4.32512	0.131799
Fgf22 primer2 - IR-IgG	23.45	25.6674	31.7451	-2.21739	-8.29515	10.7515	0.159178	12.195	0.215937
	23.6419	25.4668	31.1327	-1.82498	-7.49083	14.1122	0.277976
	23.2729	25.3143	30.9293	-2.04135	-7.6564	12.1468	0.247836
	23.7009	25.3221	31.2641	-1.62112	-7.56319	16.2541	0.264377
	23.9156	26.2882	32.7249	-2.37266	-8.8093	9.65444	0.111457
	23.3569	25.6431	31.0913	-2.28614	-7.73436	10.2512	0.234799
Fgf22 primer3 - Ctrl-IgG	29.1476	32.2119	32.8381	-3.06431	-3.69042	5.97752	3.87295	6.86183	4.06769
	29.2873	31.9511	32.7005	-2.6638	-3.41315	7.89016	4.69363
	29.2484	32.0874	32.7808	-2.83908	-3.53244	6.98751	4.32115
	30.5136	33.7648	35.0428	-3.25123	-4.52919	5.25114	2.16545
	30.1884	32.7369	33.4766	-2.54841	-3.28813	8.54716	5.11851
	28.5888	31.5283	32.1505	-2.93954	-3.56168	6.51747	4.23444
Fgf22 primer3 - IR-IgG	28.5457	29.6106	29.3136	-1.0649	-0.767963	23.9002	29.3623	21.7295	31.7482
	28.9853	30.2295	29.5243	-1.24419	-0.538963	21.1072	34.4133
	29.276	30.6093	30.006	-1.33337	-0.730077	19.8421	30.1436
	30.1018	31.309	30.9394	-1.20722	-0.837618	21.6551	27.9783
	31.0654	32.0305	31.5338	-0.965136	-0.468414	25.6115	36.1379
	31.5858	33.039	32.2094	-1.45315	-0.623556	18.2611	32.4535

## Sheet: Fig. 2g 
Fig. 2g. Gamma rays, C57BL/6 male mice (6-8 weeks), Ncoa4 primer1, m6A enrichment ( Relative fold change )
TPI (Days)	0 Gy						0.2 Gy						0.5 Gy						1 Gy						2 Gy						4 Gy						6.5 Gy						10 Gy
1	1.19823	0.99317	0.961358	1.08756	0.944929	0.814759	1.1312	1.43639	1.02106	0.944235	0.886144	1.16565	1.58827	1.23264	1.27183	1.53479	1.67962	1.7524	1.8068	1.63675	1.64271	1.97771	1.6767	1.55677	2.28303	2.06191	2.08987	2.00335	1.84304	1.69233	2.40433	2.40642	2.42873	2.43201	2.96448	3.00665	3.05819	3.43167	3.35591	3.59958	3.57427	3.55369	3.41775	3.35532	3.27161	3.98602	3.99336	4.05681
3	1.28497	0.965547	0.875013	1.11812	0.89155	0.864799	0.833856	1.63585	0.842857	1.17541	0.966828	0.940526	1.15519	1.02547	1.04428	1.26428	1.57428	1.04885	1.37902	1.36069	1.25588	1.76015	1.3528	1.46595	2.27008	2.13832	2.18283	2.24734	2.08585	2.09902	3.01686	2.39844	2.66158	2.95892	2.41436	2.60852	3.39388	2.99521	4.85734	3.24594	3.25754	3.12404	3.52544	3.78584	3.82649	4.6938	4.37037	3.54597
7	1.12459	0.930815	0.944892	1.02686	1.0039	0.968946	1.01708	0.84694	0.87272	1.01029	1.23703	1.04792	0.914763	1.27384	0.811567	1.1633	1.37272	1.17045	2.20092	1.97434	1.90247	1.97728	2.01568	3.18429	2.39582	2.38893	2.54549	2.33287	2.61049	2.33892	3.17659	3.21146	3.28737	3.30262	3.33531	3.48761	4.07952	4.24954	4.03585	4.03585	4.10181	4.27704
14	1.18653	0.951576	1.13549	0.919725	0.910089	0.896595	0.977259	0.98404	0.993174	1.10147	0.9957	1.11578	1.14257	0.945564	1.18959	1.54724	1.67524	0.986432	1.3098	1.12583	1.07213	1.34251	1.15219	1.11103	3.09298	3.10045	3.02719	3.42428	2.97355	3.1207	3.56312	3.6064	3.62893	4.15319	3.73354	4.36474	4.42912	4.4108	4.27898	5.05494	4.67647	5.8529
28	1.31452	0.950903	0.970394	0.946237	0.925076	0.89287	0.814978	0.813902	0.780751	1.03902	0.795841	0.937568	1.16181	0.89966	0.893849	0.987326	0.826172	0.911444	0.8715	0.946842	0.910387	0.958414	1.24764	1.26816	1.36299	1.40542	1.3077	1.44991	1.45751	1.3071	1.76779	1.83233	1.80882	1.78212	1.52276	1.50941	2.64236	2.41441	2.37688	2.49105	3.2519	3.18285
Gamma rays, C57BL/6 male mice (6-8 weeks), Ncoa4 primer1, dilution multiple=2
Dose-Time	Input Ct	m6A IP Ct	IgG IP Ct	m6A ΔCt	IgG ΔCt	m6A%×100	IgG%×100	AVG m6A%×100	m6A enrichment (normalized to baseline [0 Gy])
0 Gy-1d	18.8003	20.7656	31.4973	-1.96525	-12.697	12.8047	0.00753008	10.6864	1.19823
0 Gy-1d	18.6533	20.8894	31.4216	-2.23604	-12.7682	10.6134	0.00716726		0.99317
0 Gy-1d	18.582	20.865	31.5438	-2.28301	-12.9618	10.2735	0.00626741		0.961358
0 Gy-1d	18.2982	20.4032	31.6277	-2.10506	-13.3295	11.6221	0.00485717		1.08756
0 Gy-1d	18.2763	20.5842	30.4537	-2.30787	-12.1774	10.0979	0.0107946		0.944929
0 Gy-1d	18.0793	20.601	30.5041	-2.52171	-12.4249	8.70684	0.00909312		0.814759
0.2 Gy-1d	18.3851	20.4334	32.8158	-2.0483	-14.4307	12.0884	0.00226412	11.7277	1.1312
0.2 Gy-1d	18.2307	19.9344	32.9444	-1.70371	-14.7137	15.3498	0.00186077		1.43639
0.2 Gy-1d	18.6518	20.8479	34.9244	-2.19609	-16.2726	10.9114	0.000631595		1.02106
0.2 Gy-1d	19.8914	22.2003	32.4682	-2.30894	-12.5769	10.0905	0.00818379		0.944235
0.2 Gy-1d	20.2955	22.696	33.3231	-2.40054	-13.0277	9.46969	0.00598752		0.886144
0.2 Gy-1d	19.9692	21.9742	32.4887	-2.00502	-12.5195	12.4566	0.00851568		1.16565
0.5 Gy-1d	20.3379	21.8966	32.5468	-1.5587	-12.2089	16.9729	0.0105616	16.1357	1.58827
0.5 Gy-1d	20.2997	22.2241	32.2811	-1.9244	-11.9814	13.1725	0.0123651		1.23264
0.5 Gy-1d	20.3434	22.2227	34.0566	-1.87925	-13.7132	13.5913	0.00372287		1.27183
0.5 Gy-1d	18.7897	20.3978	32.0873	-1.60811	-13.2976	16.4013	0.00496602		1.53479
0.5 Gy-1d	18.577	20.055	31.0259	-1.47802	-12.4489	17.9491	0.00894318		1.67962
0.5 Gy-1d	18.6387	20.0555	33.848	-1.41682	-15.2093	18.7269	0.0013198		1.7524
1 Gy-1d	20.2275	21.6002	33.7055	-1.37271	-13.478	19.3082	0.00438211	18.3404	1.8068
1 Gy-1d	19.8851	21.4005	33.4156	-1.51532	-13.5305	17.491	0.00422566		1.63675
1 Gy-1d	20.3719	21.882	33.2254	-1.51007	-12.8534	17.5547	0.00675614		1.64271
1 Gy-1d	19.8762	21.1185	32.8821	-1.24232	-13.0059	21.1345	0.00607858		1.97771
1 Gy-1d	19.719	21.1995	32.7899	-1.48053	-13.0709	17.9178	0.00581074		1.6767
1 Gy-1d	19.7083	21.2959	32.7306	-1.5876	-13.0223	16.6362	0.00600999		1.55677
2 Gy-1d	20.8105	21.8457	33.6004	-1.0352	-12.79	24.3974	0.0070601	21.3257	2.28303
2 Gy-1d	20.5367	21.7188	33.1898	-1.18217	-12.6531	22.0344	0.0077627		2.06191
2 Gy-1d	20.49	21.6527	32.5002	-1.16274	-12.0103	22.3332	0.0121205		2.08987
2 Gy-1d	21.007	22.2307	32.3991	-1.22374	-11.3922	21.4086	0.0186029		2.00335
2 Gy-1d	20.7576	22.1017	36.5592	-1.34406	-15.8016	19.6955	0.000875425		1.84304
2 Gy-1d	20.6841	22.1512	35.0781	-1.46714	-14.394	18.0849	0.00232247		1.69233
4 Gy-1d	20.9238	21.8843	31.903	-0.96052	-10.9793	25.6936	0.0247672	27.8605	2.40433
4 Gy-1d	20.8193	21.7786	33.0372	-0.959267	-12.2179	25.7159	0.0104957		2.40642
4 Gy-1d	20.767	21.7129	34.3018	-0.945952	-13.5348	25.9544	0.00421291		2.42873
4 Gy-1d	20.4489	21.3929	31.4661	-0.944004	-11.0172	25.9894	0.0241246		2.43201
4 Gy-1d	20.4464	21.1048	32.693	-0.658375	-12.2466	31.6796	0.0102894		2.96448
4 Gy-1d	20.2929	20.9309	33.883	-0.637997	-13.5901	32.1302	0.00405441		3.00665
6.5 Gy-1d	20.9494	21.5629	34.4385	-0.613477	-13.4891	32.681	0.00434853	36.6424	3.05819
6.5 Gy-1d	20.5425	20.9898	33.9976	-0.447242	-13.4551	36.6722	0.00445234		3.43167
6.5 Gy-1d	20.9294	21.4088	35.8639	-0.479447	-14.9345	35.8626	0.00159672		3.35591
6.5 Gy-1d	18.8963	19.2747	32.5812	-0.378325	-13.6849	38.4665	0.00379679		3.59958
6.5 Gy-1d	18.6831	19.0716	31.2367	-0.388502	-12.5536	38.1961	0.00831689		3.57427
6.5 Gy-1d	18.9555	19.3524	31.7252	-0.396835	-12.7697	37.9761	0.00715999		3.55369
10 Gy-1d	18.4324	18.8855	33.2845	-0.453106	-14.8521	36.5234	0.00169062	39.3275	3.41775
10 Gy-1d	18.6766	19.1563	32.5217	-0.4797	-13.8451	35.8563	0.00339766		3.35532
10 Gy-1d	18.3763	18.8924	32.5232	-0.516151	-14.1469	34.9617	0.00275638		3.27161
10 Gy-1d	20.8444	21.0756	33.1611	-0.231204	-12.3167	42.5962	0.00980112		3.98602
10 Gy-1d	20.8075	21.0361	32.1999	-0.228549	-11.3924	42.6746	0.0186001		3.99336
10 Gy-1d	20.7519	20.9577	32.3807	-0.205806	-11.6288	43.3527	0.0157893		4.05681
0 Gy-3d	20.4466	22.2136	30.8	-1.76703	-10.3533	14.6907	0.0382211	11.4327	1.28497
0 Gy-3d	20.1681	22.3475	31.1999	-2.17935	-11.0317	11.0388	0.0238829		0.965547
0 Gy-3d	20.0854	22.4067	30.3504	-2.32139	-10.2651	10.0037	0.0406333		0.875013
0 Gy-3d	20.3135	22.2812	31.5243	-1.96769	-11.2109	12.7831	0.0210944		1.11812
0 Gy-3d	20.1936	22.488	30.4178	-2.29438	-10.2242	10.1928	0.0418011		0.89155
0 Gy-3d	20.1159	22.4542	31.2866	-2.33833	-11.1708	9.88696	0.0216887		0.864799
0.2 Gy-3d	19.2045	21.5954	31.5172	-2.3909	-12.3127	9.5332	0.00982827	12.186	0.833856
0.2 Gy-3d	18.9813	20.4001	30.4239	-1.41872	-11.4426	18.7022	0.0179641		1.63585
0.2 Gy-3d	18.998	21.3734	31.9566	-2.37541	-12.9586	9.6361	0.00628124		0.842857
0.2 Gy-3d	21.1009	22.9965	33.7875	-1.8956	-12.6866	13.4381	0.00758423		1.17541
0.2 Gy-3d	20.8194	22.9969	35.6589	-2.17743	-14.8395	11.0534	0.00170542		0.966828
0.2 Gy-3d	20.8634	23.0806	33.5687	-2.21723	-12.7053	10.7527	0.00748677		0.940526
0.5 Gy-3d	18.4803	20.4009	30.8323	-1.92064	-12.3521	13.2069	0.00956375	13.5522	1.15519
0.5 Gy-3d	19.3319	21.4243	32.5805	-2.09248	-13.2486	11.7239	0.00513743		1.02547
0.5 Gy-3d	18.4414	20.5077	32.0399	-2.06625	-13.5985	11.9389	0.00403101		1.04428
0.5 Gy-3d	19.4783	21.2687	31.7389	-1.79045	-12.2606	14.4541	0.0101895		1.26428
0.5 Gy-3d	19.2453	20.7194	30.6638	-1.47407	-11.4186	17.9983	0.018266		1.57428
0.5 Gy-3d	19.1208	21.1807	31.1889	-2.05996	-12.0682	11.9911	0.0116436		1.04885
1 Gy-3d	17.6941	19.3592	30.4247	-1.66512	-12.7306	15.7659	0.00735651	16.3382	1.37902
1 Gy-3d	17.4824	19.1668	30.1654	-1.68442	-12.6831	15.5564	0.007603		1.36069
1 Gy-3d	17.4757	19.2757	30.6543	-1.80006	-13.1787	14.3581	0.0053925		1.25588
1 Gy-3d	19.211	20.5241	32.2419	-1.31307	-13.0309	20.1232	0.00597437		1.76015
1 Gy-3d	19.4151	21.1079	32.7011	-1.69282	-13.286	15.4661	0.00500603		1.3528
1 Gy-3d	18.9511	20.5281	31.9541	-1.57693	-13.003	16.7597	0.00609102		1.46595
2 Gy-3d	20.8136	21.7596	32.0569	-0.946026	-11.2433	25.953	0.0206252	24.8154	2.27008
2 Gy-3d	20.7147	21.747	32.0554	-1.03229	-11.3407	24.4467	0.0192784		2.13832
2 Gy-3d	20.644	21.6465	32.0686	-1.00257	-11.4246	24.9556	0.0181894		2.18283
2 Gy-3d	20.7105	21.671	31.9774	-0.960546	-11.267	25.6931	0.0202894		2.24734
2 Gy-3d	20.5714	21.6395	31.9253	-1.06813	-11.354	23.8468	0.0191023		2.08585
2 Gy-3d	20.508	21.5671	31.9763	-1.05905	-11.4682	23.9974	0.0176478		2.09902
4 Gy-3d	20.2238	20.7595	33.3172	-0.53572	-13.0934	34.4907	0.00572092	30.5989	3.01686
4 Gy-3d	19.9725	20.8392	32.5303	-0.86667	-12.5578	27.4206	0.00829297		2.39844
4 Gy-3d	19.9211	20.6376	32.2882	-0.716482	-12.3671	30.429	0.00946468		2.66158
4 Gy-3d	18.9333	19.497	32.0953	-0.563696	-13.162	33.8283	0.00545516		2.95892
4 Gy-3d	18.8644	19.7215	31.5061	-0.857124	-12.6417	27.6026	0.00782402		2.41436
4 Gy-3d	18.9277	19.6733	31.3459	-0.745533	-12.4182	29.8224	0.00913542		2.60852
6.5 Gy-3d	19.5049	19.8707	33.2984	-0.365831	-13.7935	38.8011	0.00352138	39.7742	3.39388
6.5 Gy-3d	19.4336	19.9797	32.2827	-0.54611	-12.8491	34.2432	0.00677645		2.99521
6.5 Gy-3d	19.4943	19.3429	31.9524	0.151402	-12.4581	55.5324	0.00888632		4.85734
6.5 Gy-3d	20.8606	21.2907	31.9819	-0.430128	-11.1214	37.1098	0.0224442		3.24594
6.5 Gy-3d	20.773	21.198	32.893	-0.424983	-12.12	37.2424	0.0112325		3.25754
6.5 Gy-3d	20.7918	21.2771	32.4473	-0.485353	-11.6556	35.7161	0.0154988		3.12404
10 Gy-3d	20.579	20.8899	32.2446	-0.310964	-11.6656	40.3051	0.015391	46.5029	3.52544
10 Gy-3d	20.3771	20.5853	31.5299	-0.208154	-11.1527	43.2822	0.0219613		3.78584
10 Gy-3d	20.3708	20.5636	31.8656	-0.192743	-11.4948	43.747	0.0173259		3.82649
10 Gy-3d	19.5911	19.4891	32.3439	0.101989	-12.7528	53.6626	0.0072441		4.6938
10 Gy-3d	19.2412	19.2422	31.1167	-0.00100994	-11.8755	49.965	0.0133075		4.37037
10 Gy-3d	19.3131	19.3704	34.6375	-0.0572214	-15.3244	48.0557	0.00121865		4.20336
0 Gy-7d	19.1461	21.242	31.1718	-2.09585	-12.0256	11.6965	0.011992	10.4007	1.12459
0 Gy-7d	19.0316	21.4003	30.3091	-2.36868	-11.2775	9.68112	0.0201422		0.930815
0 Gy-7d	19.0298	21.3768	31.2383	-2.34703	-12.2085	9.82752	0.0105643		0.944892
0 Gy-7d	19.7095	21.9365	31.0343	-2.22701	-11.3249	10.6801	0.0194914		1.02686
0 Gy-7d	19.7402	21.9999	31.1601	-2.25964	-11.4199	10.4412	0.0182492		1.0039
0 Gy-7d	19.8788	22.1895	31.3558	-2.31076	-11.477	10.0777	0.0175411		0.968946
0.2 Gy-7d	18.4092	20.65	31.9031	-2.24081	-13.4939	10.5784	0.0043341	10.4561	1.01708
0.2 Gy-7d	18.033	20.5379	32.1741	-2.50492	-14.1411	8.80876	0.00276748		0.84694
0.2 Gy-7d	18.0841	20.5458	32.1507	-2.46166	-14.0666	9.07689	0.00291408		0.87272
0.2 Gy-7d	18.91	21.1605	31.4458	-2.25048	-12.5358	10.5077	0.00842027		1.01029
0.2 Gy-7d	19.2365	21.1949	31.2329	-1.95837	-11.9964	12.866	0.0122379		1.23703
0.2 Gy-7d	18.9941	21.1918	30.4297	-2.19772	-11.4356	10.8991	0.0180514		1.04792
0.5 Gy-7d	19.7134	22.1072	31.3334	-2.39378	-11.62	9.51416	0.0158858	11.6256	0.914763
0.5 Gy-7d	20.0953	22.0114	31.4493	-1.91607	-11.354	13.2488	0.0191014		1.27384
0.5 Gy-7d	19.4884	22.0549	33.1639	-2.56647	-13.6754	8.44086	0.00382168		0.811567
0.5 Gy-7d	19.4752	21.5223	31.2593	-2.04703	-11.784	12.0991	0.0141781		1.1633
0.5 Gy-7d	19.4573	21.2655	31.4081	-1.80821	-11.9508	14.2772	0.0126307		1.37272
0.5 Gy-7d	19.4131	21.4513	31.7924	-2.03819	-12.3793	12.1735	0.00938513		1.17045
1 Gy-7d	18.4626	19.5898	33.3019	-1.12714	-14.8392	22.8911	0.00170574	22.9768	2.20092
1 Gy-7d	18.2019	19.4857	32.955	-1.28388	-14.7531	20.5345	0.00181066		1.97434
1 Gy-7d	18.2024	19.5398	33.7307	-1.33737	-15.5283	19.787	0.00105803		1.90247
1 Gy-7d	18.827	20.1088	31.5727	-1.28173	-12.7456	20.5651	0.00728039		1.97728
1 Gy-7d	18.8319	20.0859	31.3442	-1.25398	-12.5122	20.9644	0.00855897		2.01568
1 Gy-7d	18.811	19.4053	30.8438	-0.594278	-12.0328	33.1188	0.011933		3.18429
2 Gy-7d	17.1743	18.1791	32.1025	-1.00473	-14.9282	24.9182	0.00160374	25.33	2.39582
2 Gy-7d	17.0447	18.0536	31.5752	-1.00889	-14.5305	24.8465	0.0021128		2.38893
2 Gy-7d	16.9875	17.9048	31.9533	-0.917308	-14.9659	26.4748	0.00156243		2.54549
2 Gy-7d	18.39	19.4331	32.5225	-1.04314	-14.1326	24.2634	0.00278382		2.33287
2 Gy-7d	18.266	19.1469	32.4335	-0.880929	-14.1675	27.1509	0.00271731		2.61049
2 Gy-7d	18.2299	19.2694	32.3892	-1.03941	-14.1593	24.3263	0.00273281		2.33892
4 Gy-7d	19.0334	19.6312	35.6106	-0.59777	-16.5772	33.0387	0.000511368	34.324	3.17659
4 Gy-7d	18.7531	19.3351	31.7661	-0.582018	-13.013	33.4014	0.00604868		3.21146
4 Gy-7d	20.095	20.6433	35.1421	-0.548313	-15.0471	34.191	0.00147687		3.28737
4 Gy-7d	20.1321	20.6737	31.7071	-0.541637	-11.575	34.3495	0.0163883		3.30262
4 Gy-7d	20.1309	20.6583	31.7313	-0.527428	-11.6004	34.6895	0.0161033		3.33531
4 Gy-7d	19.993	20.456	32.2396	-0.463009	-12.2466	36.2736	0.0102888		3.48761
6.5 Gy-7d	18.6152	18.852	32.5159	-0.236848	-13.9007	42.4299	0.0032691	42.9542	4.07952
6.5 Gy-7d	18.4773	18.6553	32.9066	-0.177942	-14.4293	44.1982	0.00226637		4.24954
6.5 Gy-7d	18.435	18.6873	32.372	-0.252376	-13.937	41.9756	0.00318797		4.03585
6.5 Gy-7d	21.4133	21.6656	31.3503	-0.252376	-9.937	41.9756	0.0510075		4.03585
6.5 Gy-7d	21.2987	21.5277	34.2712	-0.228988	-12.9724	42.6617	0.00622127		4.10181
6.5 Gy-7d	21.1645	21.3332	31.5808	-0.168636	-10.4163	44.4842	0.0365903		4.27704
0 Gy-14d	18.9658	20.8355	31.4274	-1.86971	-12.4617	13.6814	0.00886419	11.5306	1.18653
0 Gy-14d	18.8636	21.0517	31.3646	-2.18806	-12.5009	10.9723	0.00862601		0.951576
0 Gy-14d	18.8698	20.8029	31.3436	-1.93314	-12.4738	13.0929	0.00878972		1.13549
0 Gy-14d	19.5231	21.7603	32.0679	-2.23718	-12.5447	10.605	0.00836806		0.919725
0 Gy-14d	19.3942	21.6466	31.9875	-2.25238	-12.5933	10.4939	0.00809117		0.910089
0 Gy-14d	19.3786	21.6525	31.9072	-2.27393	-12.5285	10.3383	0.00846255		0.896595
0.2 Gy-14d	19.105	21.2547	31.034	-2.14964	-11.9289	11.2684	0.0128235	11.8524	0.977259
0.2 Gy-14d	18.9648	21.1045	30.6029	-2.13967	-11.6381	11.3466	0.0156874		0.98404
0.2 Gy-14d	18.8757	21.002	30.3956	-2.12634	-11.52	11.4519	0.0170263		0.993174
0.2 Gy-14d	18.5609	20.5379	32.4632	-1.97702	-13.9024	12.7007	0.00326545		1.10147
0.2 Gy-14d	18.405	20.5276	32.0573	-2.12267	-13.6524	11.4811	0.00388323		0.9957
0.2 Gy-14d	18.3327	20.2911	31.8371	-1.95841	-13.5044	12.8656	0.00430255		1.11578
0.5 Gy-14d	17.7797	19.7039	32.1457	-1.92418	-14.366	13.1745	0.002368	14.3876	1.14257
0.5 Gy-14d	18.2785	20.4757	31.7571	-2.19721	-13.4786	10.903	0.00438036		0.945564
0.5 Gy-14d	17.595	19.461	32.0675	-1.86599	-14.4724	13.7167	0.00219954		1.18959
0.5 Gy-14d	18.3757	19.8624	32.6814	-1.48676	-14.3057	17.8406	0.00246896		1.54724
0.5 Gy-14d	18.9012	20.2732	32.3261	-1.37209	-13.4249	19.3166	0.0045464		1.67524
0.5 Gy-14d	18.173	20.3092	32.611	-2.13616	-14.438	11.3742	0.00225266		0.986432
1 Gy-14d	19.0831	20.8102	31.3537	-1.7271	-12.2707	15.1029	0.010119	13.6705	1.3098
1 Gy-14d	18.8258	20.7712	30.2143	-1.94547	-11.3885	12.9815	0.0186499		1.12583
1 Gy-14d	18.7553	20.7712	31.0178	-2.01598	-12.2626	12.3623	0.0101757		1.07213
1 Gy-14d	19.6257	21.3173	31.8345	-1.69152	-12.2088	15.48	0.0105625		1.34251
1 Gy-14d	19.3656	21.2777	30.7494	-1.91207	-11.3838	13.2855	0.0187117		1.15219
1 Gy-14d	19.3163	21.2809	31.5851	-1.96455	-12.2688	12.8109	0.0101321		1.11103
2 Gy-14d	18.1042	18.5916	32.1534	-0.487459	-14.0493	35.664	0.00294932	36.0124	3.09298
2 Gy-14d	18.1101	18.594	32.4992	-0.483976	-14.3891	35.7502	0.00233033		3.10045
2 Gy-14d	18.1487	18.6672	33.3327	-0.518478	-15.184	34.9054	0.00134314		3.02719
2 Gy-14d	21.1976	21.5383	33.7002	-0.340654	-12.5026	39.4842	0.00861598		3.42428
2 Gy-14d	21.0148	21.559	32.8532	-0.544267	-11.8384	34.287	0.0136537		2.97355
2 Gy-14d	20.9457	21.4202	32.8905	-0.474584	-11.9448	35.9837	0.012683		3.1207
4 Gy-14d	20.4463	20.7297	32.7348	-0.283313	-12.2885	41.0851	0.00999476	44.2967	3.56312
4 Gy-14d	20.221	20.4869	32.32	-0.265895	-12.0989	41.5841	0.011398		3.6064
4 Gy-14d	20.1343	20.3912	32.5846	-0.256912	-12.4503	41.8439	0.00893421		3.62893
4 Gy-14d	20.9685	21.0308	33.3242	-0.0622364	-12.3556	47.8889	0.00954012		4.15319
4 Gy-14d	20.7422	20.9581	32.8709	-0.215912	-12.1287	43.0501	0.0111655		3.73354
4 Gy-14d	20.6597	20.6503	33.1533	0.00943981	-12.4935	50.3282	0.00867043		4.36474
6.5 Gy-14d	17.1175	17.087	31.8655	0.0305634	-14.748	51.0705	0.0018171	55.161	4.42912
6.5 Gy-14d	17.1151	17.0905	31.8134	0.0245838	-14.6983	50.8593	0.00188073		4.4108
6.5 Gy-14d	17.1039	17.1231	31.6965	-0.0191898	-14.5926	49.3393	0.00202375		4.27898
6.5 Gy-14d	20.5026	20.2814	35.2028	0.221238	-14.7002	58.2867	0.0018783		5.05494
6.5 Gy-14d	20.379	20.27	34.9225	0.108965	-14.5435	53.9227	0.00209375		4.67647
6.5 Gy-14d	20.7281	20.2954	34.8317	0.432696	-14.1036	67.4877	0.00284031		5.8529
0 Gy-28d	20.7686	22.2583	32.6912	-1.48971	-11.9226	17.8042	0.0128798	13.5442	1.31452
0 Gy-28d	20.9487	22.9056	32.3345	-1.95688	-11.3858	12.8793	0.0186854		0.950903
0 Gy-28d	20.8238	22.7514	32.3383	-1.92761	-11.5144	13.1432	0.0170913		0.970394
0 Gy-28d	18.3397	20.3037	31.4015	-1.96397	-13.0618	12.8161	0.00584741		0.946237
0 Gy-28d	18.1252	20.1218	31.2821	-1.9966	-13.1568	12.5295	0.00547476		0.925076
0 Gy-28d	18.2214	20.2692	32.4354	-2.04773	-14.2139	12.0933	0.00263117		0.89287
0.2 Gy-28d	18.3687	20.5481	31.5776	-2.17941	-13.2089	11.0383	0.00528058	11.6978	0.814978
0.2 Gy-28d	18.2272	20.4085	30.4503	-2.18132	-12.2231	11.0237	0.0104578		0.813902
0.2 Gy-28d	18.1554	20.3967	30.9252	-2.24131	-12.7699	10.5747	0.00715902		0.780751
0.2 Gy-28d	19.3251	21.1541	32.5084	-1.82903	-13.1833	14.0727	0.00537514		1.03902
0.2 Gy-28d	19.1587	21.3724	31.3883	-2.2137	-12.2296	10.7791	0.0104112		0.795841
0.2 Gy-28d	19.3683	21.3455	31.6253	-1.97725	-12.257	12.6987	0.010215		0.937568
0.5 Gy-28d	18.2947	19.9625	33.2885	-1.66788	-14.9938	15.7358	0.00153243	12.8225	1.16181
0.5 Gy-28d	17.8235	19.8603	34.1885	-2.0368	-16.365	12.1852	0.000592418		0.89966
0.5 Gy-28d	17.8561	19.9023	32.199	-2.04615	-14.3429	12.1065	0.00240626		0.893849
0.5 Gy-28d	17.2219	19.1246	33.5268	-1.90265	-16.3049	13.3726	0.000617614		0.987326
0.5 Gy-28d	16.9966	19.1564	31.4873	-2.15973	-14.4906	11.1899	0.00217199		0.826172
0.5 Gy-28d	17.2474	19.2654	32.1431	-2.01802	-14.8957	12.3448	0.00164033		0.911444
1 Gy-28d	20.5555	22.6382	31.4917	-2.08268	-10.9362	11.8038	0.0255186	14.0024	0.8715
1 Gy-28d	19.91	21.8731	32.2168	-1.96305	-12.3068	12.8243	0.00986841		0.946842
1 Gy-28d	19.9333	21.953	31.2515	-2.0197	-11.3182	12.3305	0.0195818		0.910387
1 Gy-28d	20.6786	22.6241	32.424	-1.94553	-11.7455	12.981	0.0145625		0.958414
1 Gy-28d	20.7062	22.2713	33.0215	-1.56505	-12.3153	16.8983	0.00981091		1.24764
1 Gy-28d	21.3375	22.8791	32.0607	-1.54151	-10.7231	17.1762	0.0295789		1.26816
2 Gy-28d	18.3376	19.7751	32.4886	-1.43747	-14.151	18.4606	0.00274843	18.7151	1.36299
2 Gy-28d	18.2944	19.6876	33.1166	-1.39325	-14.8222	19.0353	0.00172599		1.40542
2 Gy-28d	18.2339	19.7311	31.2706	-1.49721	-13.0368	17.7119	0.00594995		1.3077
2 Gy-28d	19.022	20.3703	31.1102	-1.34829	-12.0882	19.6379	0.011483		1.44991
2 Gy-28d	18.9672	20.308	33.859	-1.34074	-14.8917	19.7409	0.0016448		1.45751
2 Gy-28d	18.8661	20.3639	31.9628	-1.49787	-13.0967	17.7037	0.0057077		1.3071
4 Gy-28d	19.6698	20.7321	34.4817	-1.0623	-14.8119	23.9433	0.00173833	23.0776	1.76779
4 Gy-28d	19.5857	20.5962	33.0873	-1.01057	-13.5017	24.8175	0.00431076		1.83233
4 Gy-28d	19.4373	20.4665	33.5869	-1.0292	-14.1497	24.4991	0.00275106		1.80882
4 Gy-28d	19.3859	20.4366	34.0421	-1.05065	-14.6561	24.1375	0.00193656		1.78212
4 Gy-28d	19.3538	20.6313	32.7373	-1.27756	-13.3836	20.6246	0.00467859		1.52276
4 Gy-28d	19.1822	20.4725	33.2214	-1.29027	-14.0392	20.4438	0.00296995		1.50941
6.5 Gy-28d	18.6162	19.0986	32.8698	-0.48242	-14.2536	35.7888	0.0025598	36.9294	2.64236
6.5 Gy-28d	18.6084	19.221	33.0534	-0.612579	-14.445	32.7013	0.00224182		2.41441
6.5 Gy-28d	18.4412	19.0764	32.8938	-0.635181	-14.4526	32.193	0.00223002		2.37688
6.5 Gy-28d	18.8963	19.4638	32.565	-0.567497	-13.6686	33.7393	0.0038397		2.49105
6.5 Gy-28d	18.6831	18.8661	32.5431	-0.182964	-13.86	44.0446	0.00336273		3.2519
6.5 Gy-28d	18.9555	19.1695	32.8232	-0.21393	-13.8676	43.1093	0.00334503		3.18285

## Sheet: Fig. 2h
Fig. 2h. Gamma rays,C57BL/6 male mice (6-8 weeks), Ate1 primer2, m6A enrichment ( Relative fold change )
TPI (Days)	0 Gy						0.2 Gy						0.5 Gy						1 Gy						2 Gy						4 Gy						6.5 Gy						10 Gy
1	0.685098	1.5897	0.722013	0.73257	0.668535	1.60208	0.789989	0.698706	0.630978	1.25067	1.29778	1.05091	0.853131	0.940971	0.959575	1.11839	1.07437	1.05108	3.18214	2.3699	1.83344	1.81732	1.47294	3.17615	2.62943	2.26892	2.32427	3.9237	2.23717	3.11763	3.13382	3.28767	3.20124	3.33302	3.49883	3.60088	6.58048	6.26673	6.15906	5.93521	7.11111	5.54844	7.86723	10.282	8.5788	8.07762	8.51158	8.29218
3	1.3296	0.769239	1.05287	1.04124	0.777145	1.02991	1.0217	0.9862	1.01984	1.35328	1.08309	1.08656	1.27525	1.95766	0.850127	1.33823	1.10743	1.07954	2.20282	1.14745	1.09895	1.78433	1.48715	1.29418	2.53589	2.98617	2.27129	2.68175	2.41756	4.15341	3.26962	3.87983	3.47065	3.27383	2.88556	3.09625	8.19062	6.32568	6.23375	6.23993	8.21247	11.4645	8.77904	8.32	9.18771	7.32014	7.03592	6.9409
7	0.878569	1.0091	0.952087	1.01055	1.04682	1.10287	0.465942	0.984094	0.862781	0.50469	0.909867	1.03765	1.08645	1.09866	1.0238	1.04904	1.07031	0.977034	1.36574	0.733982	0.740228	0.872379	0.888661	1.37888	2.01709	0.887689	1.57754	1.3363	1.47896	1.26431	2.12891	2.5345	2.73211	3.20227	2.60245	2.64928	6.60144	6.17025	5.69042	5.53163	5.34771	5.40252
14	1.1983	0.873927	0.884469	1.21816	0.909974	0.915175	1.06193	0.993429	1.0141	1.10284	1.34817	1.36293	1.26364	1.23969	1.23099	1.19299	1.17103	1.12412	2.06622	2.32093	1.38378	1.20869	1.16863	1.16558	1.1589	1.21433	0.941284	1.14896	1.24816	0.977012	1.59528	1.75853	1.60438	1.89368	1.89467	1.94345	4.42023	13.1301	6.09154	4.1974	5.01521	6.09383
28	1.25405	1.00533	0.758903	1.28163	0.952225	0.747858	1.10707	1.10335	1.05367	1.04109	1.07784	1.09993	1.19939	0.954979	1.08651	1.18966	0.928507	1.08071	1.08041	1.2347	1.1319	1.16031	1.27942	1.16757	1.12117	1.14774	1.21612	1.38431	1.3753	1.23482	1.55084	1.56697	1.42928	1.53871	1.59588	1.41697	2.78953	7.61439	7.45823	3.07015	2.83335	2.5465
Gamma rays,C57BL/6 male mice (6-8 weeks), Ate1 primer2, dilution multiple=2
Dose-Time	Input Ct	m6A IP Ct	IgG IP Ct	m6A ΔCt	IgG ΔCt	m6A%×100	IgG%×100	AVG m6A%×100	m6A enrichment (normalized to baseline [0 Gy])
0Gy-1d	21.7289	26.0923	33.4383	-4.36341	-11.7094	2.42915	0.0149308	3.5457	0.685098
0Gy-1d	23.0026	26.1516	33.4852	-3.14903	-10.4826	5.6366	0.0349453		1.5897
0Gy-1d	21.6255	25.9131	33.6958	-4.28769	-12.0704	2.56004	0.0116261		0.722013
0Gy-1d	22.004	26.2708	33.8287	-4.26675	-11.8247	2.59747	0.0137842		0.73257
0Gy-1d	22.1749	26.5737	33.2892	-4.39871	-11.1142	2.37042	0.0225557		0.668535
0Gy-1d	23.4501	26.5879	34.181	-3.13784	-10.7309	5.6805	0.0294196		1.60208
0.2Gy-1d	22.731	26.8889	34.6575	-4.15788	-11.9264	2.80106	0.0128456	3.37966	0.789989
0.2Gy-1d	22.5974	26.9324	33.0279	-4.33503	-10.4305	2.4774	0.0362303		0.698706
0.2Gy-1d	22.5271	27.0092	33.3697	-4.48213	-10.8426	2.23726	0.027228		0.630978
0.2Gy-1d	22.9508	26.4459	32.9929	-3.49508	-10.0421	4.43451	0.0474241		1.25067
0.2Gy-1d	22.6404	26.0821	34.5399	-3.44174	-11.8995	4.60154	0.0130874		1.29778
0.2Gy-1d	22.6078	26.3539	33.5739	-3.74614	-10.9661	3.72622	0.0249942		1.05091
0.5Gy-1d	22.7273	26.7742	34.4368	-4.04695	-11.7095	3.02495	0.0149299	3.54423	0.853131
0.5Gy-1d	22.5669	26.4724	33.9711	-3.90556	-11.4042	3.3364	0.0184486		0.940971
0.5Gy-1d	22.561	26.4383	33.3605	-3.87732	-10.7995	3.40236	0.0280539		0.959575
0.5Gy-1d	23.7359	27.3923	34.4956	-3.65637	-10.7598	3.96546	0.0288377		1.11839
0.5Gy-1d	23.5908	27.3051	33.34	-3.7143	-9.74927	3.80938	0.0580961		1.07437
0.5Gy-1d	23.6301	27.376	33.3807	-3.74591	-9.75061	3.72681	0.0580424		1.05108
1Gy-1d	23.7735	25.9213	33.4399	-2.14779	-9.66646	11.2829	0.0615282	8.18576	3.18214
1Gy-1d	23.6709	26.2439	33.1579	-2.57296	-9.48696	8.40295	0.0696804		2.3699
1Gy-1d	23.6643	26.6075	33.5298	-2.94324	-9.86546	6.50082	0.0536007		1.83344
1Gy-1d	23.5406	26.4966	33.0895	-2.95598	-9.54888	6.44365	0.0667531		1.81732
1Gy-1d	23.0998	26.3589	32.742	-3.25909	-9.64219	5.22259	0.0625722		1.47294
1Gy-1d	23.7291	25.8796	34.0586	-2.15051	-10.3295	11.2617	0.0388568		3.17615
2Gy-1d	23.6662	26.0892	34.153	-2.42304	-10.4868	9.32315	0.0348449	9.75133	2.62943
2Gy-1d	23.499	26.1347	34.2898	-2.63578	-10.7908	8.04491	0.0282235		2.26892
2Gy-1d	23.5324	26.1334	34.8426	-2.60101	-11.3102	8.24117	0.0196902		2.32427
2Gy-1d	23.9784	25.824	35.3479	-1.84557	-11.3695	13.9122	0.0188981		3.9237
2Gy-1d	23.5809	26.237	34.6427	-2.65611	-11.0618	7.93231	0.0233909		2.23717
2Gy-1d	23.2262	25.4035	33.2688	-2.17734	-10.0426	11.0542	0.0474062		3.11763
4Gy-1d	22.9125	25.0824	34.1104	-2.16987	-11.1979	11.1116	0.0212851	11.8518	3.13382
4Gy-1d	23.4387	25.5395	34.3157	-2.10072	-10.8769	11.6571	0.0265878		3.28767
4Gy-1d	22.5803	24.7195	33.9309	-2.13916	-11.3506	11.3506	0.0191471		3.20124
4Gy-1d	23.2639	25.3448	34.5149	-2.08096	-11.251	11.8179	0.0205158		3.33302
4Gy-1d	23.7739	25.7848	35.739	-2.01091	-11.9651	12.4058	0.0125061		3.49883
4Gy-1d	22.8882	24.8576	34.1954	-1.96944	-11.3072	12.7676	0.019732		3.60088
6.5Gy-1d	23.4556	24.5552	35.9974	-1.09959	-12.5418	23.3324	0.00838509	22.2203	6.58048
6.5Gy-1d	23.4311	24.6012	35.582	-1.17007	-12.1509	22.2199	0.0109946		6.26673
6.5Gy-1d	23.4945	24.6896	35.8095	-1.19508	-12.3151	21.8381	0.00981227		6.15906
6.5Gy-1d	22.6036	23.8521	35.0752	-1.24849	-12.4715	21.0445	0.00880369		5.93521
6.5Gy-1d	22.8422	23.8299	34.905	-0.987713	-12.0628	25.2138	0.0116873		7.11111
6.5Gy-1d	22.7349	24.0806	35.9674	-1.3457	-13.2325	19.6731	0.00519502		5.54844
10Gy-1d	22.5453	23.3873	34.2399	-0.841931	-11.6946	27.8948	0.0150855	30.4986	7.86723
10Gy-1d	22.5409	22.9966	35.2109	-0.455735	-12.67	36.4569	0.00767214		10.282
10Gy-1d	22.5908	23.3078	35.8033	-0.717011	-13.2124	30.4178	0.00526786		8.5788
10Gy-1d	23.2813	24.0852	34.0254	-0.803857	-10.7441	28.6408	0.0291523		8.07762
10Gy-1d	22.9709	23.6992	34.5016	-0.72836	-11.5307	30.1795	0.0169001		8.51158
10Gy-1d	23.0935	23.8595	34.4424	-0.766036	-11.3489	29.4015	0.0191695		8.29218
0Gy-3d	23.0364	26.5445	34.2326	-3.50806	-11.1963	4.39478	0.021309	3.30533	1.3296
0Gy-3d	22.8589	27.1564	34.065	-4.29756	-11.2062	2.54259	0.0211627		0.769239
0Gy-3d	22.9897	26.8344	33.0562	-3.84474	-10.0665	3.48007	0.0466274		1.05287
0Gy-3d	23.195	27.0557	33.2837	-3.86076	-10.0887	3.44163	0.0459164		1.04124
0Gy-3d	22.9984	27.2812	32.652	-4.2828	-9.65358	2.56872	0.0620803		0.777145
0Gy-3d	22.8217	26.6983	34.8182	-3.87654	-11.9965	3.40419	0.0122364		1.02991
0.2Gy-3d	23.4731	27.3612	34.0869	-3.88809	-10.6138	3.37705	0.0319086	3.60869	1.0217
0.2Gy-3d	23.1892	27.1284	34.2511	-3.93911	-11.0618	3.25972	0.0233901		0.9862
0.2Gy-3d	23.29	27.1807	33.5066	-3.89071	-10.2166	3.37092	0.0420204		1.01984
0.2Gy-3d	22.5004	25.983	33.659	-3.4826	-11.1585	4.47304	0.0218735		1.35328
0.2Gy-3d	23.0765	26.8804	35.1676	-3.80391	-12.0911	3.57998	0.0114598		1.08309
0.2Gy-3d	22.3938	26.1931	32.4294	-3.79929	-10.0356	3.59146	0.0476386		1.08656
0.5Gy-3d	23.9854	27.5536	33.1506	-3.56828	-9.16525	4.21513	0.0870876	4.19129	1.27525
0.5Gy-3d	23.7122	26.6622	33.4438	-2.94993	-9.73161	6.47071	0.0588117		1.95766
0.5Gy-3d	23.6754	27.8287	33.0742	-4.15331	-9.39878	2.80995	0.0740725		0.850127
0.5Gy-3d	23.4472	26.9459	34.2849	-3.49873	-10.8377	4.42331	0.0273207		1.33823
0.5Gy-3d	22.9322	26.7041	35.2558	-3.77185	-12.3236	3.66041	0.00975446		1.10743
0.5Gy-3d	22.9801	26.7888	34.7844	-3.80865	-11.8043	3.56823	0.0139808		1.07954
1Gy-3d	23.8402	26.6199	34.2987	-2.77971	-10.4585	7.28106	0.0355343	4.9662	2.20282
1Gy-3d	23.9378	27.6584	34.1959	-3.72062	-10.2581	3.79272	0.0408299		1.14745
1Gy-3d	24.0397	27.8226	34.2696	-3.78293	-10.2299	3.63241	0.0416353		1.09895
1Gy-3d	22.7387	25.8223	33.7751	-3.08368	-11.0364	5.8978	0.0238056		1.78433
1Gy-3d	22.965	26.3115	34.8481	-3.34651	-11.8831	4.91553	0.013237		1.48715
1Gy-3d	22.848	26.395	34.5616	-3.54702	-11.7136	4.2777	0.0148879		1.29418
2Gy-3d	22.3984	24.9749	33.3569	-2.57657	-10.9585	8.38197	0.0251266	9.39049	2.53589
2Gy-3d	22.0746	24.4154	34.5598	-2.34076	-12.4852	9.87029	0.00872074		2.98617
2Gy-3d	22.1974	24.9329	33.7378	-2.73555	-11.5404	7.50738	0.0167868		2.27129
2Gy-3d	22.6231	25.119	35.1701	-2.49589	-12.5469	8.86408	0.00835539		2.68175
2Gy-3d	22.4953	25.1408	35.0334	-2.64551	-12.5381	7.99083	0.00840647		2.41756
2Gy-3d	22.4227	24.2875	31.5134	-1.86476	-9.09063	13.7284	0.0917103		4.15341
4Gy-3d	23.3381	25.548	35.397	-2.20994	-12.0589	10.8072	0.0117186	10.9493	3.26962
4Gy-3d	23.2885	25.2515	33.4751	-1.96307	-10.1867	12.8241	0.0429014		3.87983
4Gy-3d	23.3296	25.4535	36.4913	-2.12385	-13.1617	11.4717	0.00545651		3.47065
4Gy-3d	23.6506	25.8587	33.1763	-2.20808	-9.52571	10.8211	0.0678335		3.27383
4Gy-3d	23.5055	25.8957	34.9205	-2.39021	-11.415	9.53774	0.0183108		2.88556
4Gy-3d	23.4709	25.7594	33.2987	-2.28854	-9.82783	10.2341	0.055017		3.09625
6.5Gy-3d	22.3392	23.2243	35.374	-0.885088	-13.0348	27.0727	0.00595813	25.7083	8.19062
6.5Gy-3d	22.2889	23.5468	35.8422	-1.25784	-13.5533	20.9085	0.00415928		6.32568
6.5Gy-3d	22.1215	23.4005	33.9174	-1.27896	-11.7959	20.6046	0.0140626		6.23375
6.5Gy-3d	23.637	24.9145	37.1576	-1.27753	-13.5206	20.6251	0.00425453		6.23993
6.5Gy-3d	23.294	24.1753	36.7425	-0.881244	-13.4485	27.1449	0.00447273		8.21247
6.5Gy-3d	23.2268	23.6268	34.7396	-0.399957	-11.5128	37.894	0.0171111		11.4645
10Gy-3d	22.9869	23.7719	35.8852	-0.784997	-12.8983	29.0177	0.00654944	26.2133	8.77904
10Gy-3d	22.712	23.5745	36.1583	-0.862477	-13.4462	27.5004	0.00447968		8.32
10Gy-3d	22.6035	23.3229	35.4904	-0.719356	-12.8869	30.3684	0.00660123		9.18771
10Gy-3d	23.142	24.1892	36.552	-1.04719	-13.41	24.1955	0.0045935		7.32014
10Gy-3d	22.9009	24.0053	34.7843	-1.10432	-11.8834	23.2561	0.0132347		7.03592
10Gy-3d	22.704	23.8279	35.1622	-1.12394	-12.4582	22.942	0.00888557		6.9409
0Gy-7d	23.3917	27.4245	33.2984	-4.03274	-9.90669	3.05489	0.0520906	3.47712	0.878569
0Gy-7d	23.2751	27.108	33.1973	-3.83289	-9.92222	3.50877	0.0515328		1.0091
0Gy-7d	23.2716	27.1884	33.1862	-3.9168	-9.91461	3.31052	0.0518053		0.952087
0Gy-7d	23.21	27.0409	33.9787	-3.83082	-10.7686	3.51382	0.0286608		1.01055
0Gy-7d	23.1138	26.8938	33.8716	-3.77995	-10.7578	3.63992	0.0288768		1.04682
0Gy-7d	23.1003	26.805	32.8359	-3.7047	-9.73561	3.8348	0.0586488		1.10287
0.2Gy-7d	22.9037	27.8514	33.2956	-4.94774	-10.392	1.62014	0.0372118	2.76143	0.465942
0.2Gy-7d	23.033	26.9021	34.5693	-3.86909	-11.5363	3.42181	0.0168345		0.984094
0.2Gy-7d	22.9307	26.9896	33.2865	-4.0589	-10.3558	2.99999	0.0381557		0.862781
0.2Gy-7d	23.1123	27.9448	33.9574	-4.83249	-10.8452	1.75487	0.0271798		0.50469
0.2Gy-7d	23.1884	27.1707	34.6763	-3.98223	-11.4878	3.16372	0.0174094		0.909867
0.2Gy-7d	23.0951	26.8878	33.4957	-3.79265	-10.4005	3.60803	0.0369908		1.03765
0.5Gy-7d	23.7786	27.5049	33.5093	-3.72634	-9.73066	3.77773	0.0588504	3.65404	1.08645
0.5Gy-7d	23.6205	27.3307	36.9447	-3.71022	-13.3242	3.82016	0.00487516		1.09866
0.5Gy-7d	23.5248	27.3369	34.2861	-3.81203	-10.7613	3.55986	0.0288071		1.0238
0.5Gy-7d	23.6325	27.4094	33.4413	-3.7769	-9.80876	3.64762	0.0557493		1.04904
0.5Gy-7d	23.471	27.2189	36.9528	-3.74793	-13.4818	3.7216	0.00437054		1.07031
0.5Gy-7d	23.3723	27.2518	33.2875	-3.87948	-9.91515	3.39727	0.0517859		0.977034
1Gy-7d	23.0392	26.4355	34.8106	-3.39628	-11.7714	4.74884	0.014303	3.46545	1.36574
1Gy-7d	22.8112	27.1033	34.2436	-4.29215	-11.4324	2.55214	0.0180914		0.733982
1Gy-7d	22.7572	27.0371	33.2727	-4.27992	-10.5156	2.57386	0.0341565		0.740228
1Gy-7d	22.1866	26.2295	33.9057	-4.04294	-11.7191	3.03337	0.0148305		0.872379
1Gy-7d	21.9637	25.9799	33.3854	-4.01626	-11.4217	3.08998	0.0182262		0.888661
1Gy-7d	21.9109	25.2933	34.4348	-3.38247	-12.524	4.79452	0.00848945		1.37888
2Gy-7d	23.4676	26.3013	34.2052	-2.83368	-10.7376	7.01368	0.0292838	4.96179	2.01709
2Gy-7d	22.8699	26.8878	32.4562	-4.01784	-9.58622	3.0866	0.0650474		0.887689
2Gy-7d	23.1386	26.3269	35.474	-3.18828	-12.3353	5.48531	0.00967523		1.57754
2Gy-7d	22.7368	26.1645	33.9029	-3.42771	-11.1661	4.64649	0.0217593		1.3363
2Gy-7d	22.9579	26.2393	32.414	-3.28138	-9.45612	5.14253	0.0711857		1.47896
2Gy-7d	23.3034	26.8111	33.0988	-3.50762	-9.79533	4.39614	0.0562706		1.26431
4Gy-7d	23.0656	25.8215	33.2571	-2.75585	-10.1915	7.40247	0.0427596	9.18511	2.12891
4Gy-7d	23.8147	26.319	35.7092	-2.50426	-11.8945	8.81276	0.0131332		2.5345
4Gy-7d	23.7505	26.1464	34.2059	-2.39595	-10.4554	9.49988	0.0356108		2.73211
4Gy-7d	23.2378	25.4046	37.2646	-2.16687	-14.0268	11.1347	0.00299551		3.20227
4Gy-7d	22.9385	25.4046	34.7503	-2.46609	-11.8118	9.04903	0.0139079		2.60245
4Gy-7d	22.8592	25.2995	33.2846	-2.44036	-10.4254	9.21185	0.0363589		2.64928
6.5Gy-7d	24.108	25.2312	35.2511	-1.12318	-11.1431	22.954	0.022109	20.1348	6.60144
6.5Gy-7d	23.7554	24.976	36.9977	-1.22063	-13.2423	21.4547	0.00515971		6.17025
6.5Gy-7d	23.5873	24.9247	34.0972	-1.33743	-10.5099	19.7863	0.034291		5.69042
6.5Gy-7d	23.6993	25.0775	34.0565	-1.37826	-10.3572	19.2342	0.0381189		5.53163
6.5Gy-7d	23.3836	24.8106	35.7216	-1.42704	-12.338	18.5946	0.00965711		5.34771
6.5Gy-7d	23.3943	24.8066	33.6429	-1.41233	-10.2486	18.7852	0.0411002		5.40252
0Gy-14d	23.16	26.9269	34.1344	-3.7669	-10.9744	3.67298	0.0248518	3.06516	1.1983
0Gy-14d	22.9091	27.1314	33.445	-4.22231	-10.5358	2.67873	0.0336794		0.873927
0Gy-14d	22.9501	27.1551	33.3867	-4.20501	-10.4366	2.71104	0.0360773		0.884469
0Gy-14d	23.6182	27.3614	34.5906	-3.74319	-10.9724	3.73384	0.0248863		1.21816
0Gy-14d	23.4299	27.5939	33.9566	-4.164	-10.5267	2.78922	0.0338946		0.909974
0Gy-14d	23.4441	27.5999	33.9351	-4.15577	-10.491	2.80516	0.034742		0.915175
0.2Gy-14d	23.8483	27.7895	35.2502	-3.94121	-11.4019	3.25498	0.0184778	3.51646	1.06193
0.2Gy-14d	23.8272	27.8646	34.3982	-4.0374	-10.571	3.04502	0.032869		0.993429
0.2Gy-14d	23.7844	27.7921	33.486	-4.00769	-9.70164	3.10839	0.0600461		1.0141
0.2Gy-14d	23.3599	27.2466	34.7715	-3.88667	-11.4116	3.38039	0.0183546		1.10284
0.2Gy-14d	23.3014	26.8983	33.9081	-3.59689	-10.6067	4.13236	0.0320648		1.34817
0.2Gy-14d	23.2775	26.8587	33.0164	-3.58118	-9.73884	4.1776	0.0585176		1.36293
0.5Gy-14d	23.3984	27.0887	33.4084	-3.69031	-10.01	3.87326	0.0484906	3.68967	1.26364
0.5Gy-14d	22.9773	26.6952	34.4555	-3.71791	-11.4782	3.79986	0.0175256		1.23969
0.5Gy-14d	22.9276	26.6557	33.841	-3.72808	-10.9134	3.77318	0.0259244		1.23099
0.5Gy-14d	23.8093	27.5826	33.938	-3.77331	-10.1287	3.65672	0.0446607		1.19299
0.5Gy-14d	23.4904	27.2905	34.9942	-3.80011	-11.5038	3.58941	0.0172176		1.17103
0.5Gy-14d	23.4393	27.2984	34.3081	-3.8591	-10.8688	3.4456	0.0267393		1.12412
1Gy-14d	23.2317	26.2126	34.3637	-2.9809	-11.132	6.33331	0.0222793	4.75807	2.06622
1Gy-14d	23.1743	25.9875	34.6913	-2.81319	-11.5169	7.11403	0.0170618		2.32093
1Gy-14d	23.4546	27.0139	33.4391	-3.55928	-9.98452	4.24151	0.0493549		1.38378
1Gy-14d	23.1693	26.9238	34.0626	-3.75445	-10.8933	3.70484	0.0262884		1.20869
1Gy-14d	22.8994	26.7024	34.3968	-3.80307	-11.4974	3.58205	0.0172941		1.16863
1Gy-14d	22.9363	26.7432	33.1475	-3.80684	-10.2112	3.57271	0.0421783		1.16558
2Gy-14d	23.3067	27.1218	36.8443	-3.81513	-13.5377	3.55223	0.00420462	3.41697	1.1589
2Gy-14d	23.0195	26.7673	34.1715	-3.74773	-11.152	3.72212	0.0219731		1.21433
2Gy-14d	22.9015	27.0167	37.5834	-4.11519	-14.6819	2.88519	0.00190228		0.941284
2Gy-14d	23.7406	27.5681	37.362	-3.82757	-13.6214	3.52174	0.00396745		1.14896
2Gy-14d	23.5262	27.2343	34.7158	-3.70809	-11.1896	3.82582	0.0214078		1.24816
2Gy-14d	23.404	27.4655	34.259	-4.06144	-10.8549	2.9947	0.0269965		0.977012
4Gy-14d	23.4564	26.8104	35.742	-3.35408	-12.2856	4.8898	0.0100143	5.46109	1.59528
4Gy-14d	23.523	26.7365	36.1962	-3.21352	-12.6732	5.39019	0.00765522		1.75853
4Gy-14d	23.6057	26.9516	35.1096	-3.34588	-11.5038	4.91769	0.0172178		1.60438
4Gy-14d	23.1757	26.2824	33.4213	-3.1067	-10.2456	5.80445	0.0411844		1.89368
4Gy-14d	23.2477	26.3537	36.7918	-3.10595	-13.5441	5.80746	0.00418592		1.89467
4Gy-14d	23.3653	26.4346	35.8002	-3.06928	-12.4349	5.95697	0.00902991		1.94345
6.5Gy-14d	23.2661	25.1499	35.284	-1.88377	-12.0179	13.5487	0.0120567	19.8972	4.42023
6.5Gy-14d	23.3337	23.6467	35.2802	-0.313085	-11.9466	40.2459	0.0126675		13.1301
6.5Gy-14d	24.0913	25.5124	36.4386	-1.42109	-12.3473	18.6715	0.0095956		6.09154
6.5Gy-14d	22.7588	24.7172	34.2658	-1.9584	-11.507	12.8657	0.0171797		4.1974
6.5Gy-14d	22.8159	24.5175	35.8117	-1.70158	-12.9958	15.3724	0.00612145		5.01521
6.5Gy-14d	22.8159	24.2365	34.9507	-1.42054	-12.1348	18.6786	0.0111182		6.09383
0Gy-28d	22.5169	26.2204	33.8103	-3.70349	-11.2933	3.83802	0.0199226	3.06049	1.25405
0Gy-28d	22.449	26.4714	34.819	-4.02242	-12.37	3.07681	0.00944561		1.00533
0Gy-28d	22.2585	26.6866	34.5679	-4.4281	-12.3094	2.32262	0.00985095		0.758903
0Gy-28d	22.8787	26.5508	34.2552	-3.67211	-11.3765	3.92241	0.0188062		1.28163
0Gy-28d	22.7883	26.889	33.3253	-4.10072	-10.537	2.91428	0.033652		0.952225
0Gy-28d	22.6107	27.06	33.1465	-4.44926	-10.5358	2.28881	0.0336815		0.747858
0.2Gy-28d	22.3393	26.2227	34.7044	-3.88335	-12.3651	3.38818	0.00947774	3.30683	1.10707
0.2Gy-28d	22.3717	26.26	33.4175	-3.8882	-11.0457	3.37679	0.0236523		1.10335
0.2Gy-28d	22.5402	26.4949	34.0272	-3.95467	-11.487	3.22474	0.0174194		1.05367
0.2Gy-28d	21.9539	25.9259	34.3204	-3.972	-12.3665	3.18625	0.00946856		1.04109
0.2Gy-28d	21.9607	25.8827	33.0409	-3.92195	-11.0802	3.29872	0.0230942		1.07784
0.2Gy-28d	22.1801	26.0728	33.6707	-3.89269	-11.4906	3.36631	0.017376		1.09993
0.5Gy-28d	23.6059	27.3737	35.9114	-3.76779	-12.3056	3.67073	0.00987709	3.2848	1.19939
0.5Gy-28d	23.3197	27.4163	34.2985	-4.09655	-10.9788	2.92271	0.0247758		0.954979
0.5Gy-28d	23.4744	27.3848	33.7528	-3.91039	-10.2784	3.32525	0.0402587		1.08651
0.5Gy-28d	23.9912	27.7707	34.3586	-3.77954	-10.3674	3.64095	0.0378494		1.18966
0.5Gy-28d	23.6866	27.8237	33.2568	-4.13711	-9.57018	2.84169	0.0657747		0.928507
0.5Gy-28d	23.8407	27.7588	34.1	-3.91811	-10.2593	3.30751	0.0407962		1.08071
1Gy-28d	23.6448	27.5633	36.5288	-3.91851	-12.8841	3.3066	0.00661428	3.59829	1.08041
1Gy-28d	23.4551	27.181	33.2856	-3.72593	-9.83056	3.7788	0.054913		1.2347
1Gy-28d	23.6759	27.5272	33.3455	-3.85134	-9.66964	3.46418	0.0613931		1.1319
1Gy-28d	23.4232	27.2388	36.2179	-3.81558	-12.7947	3.55112	0.00703711		1.16031
1Gy-28d	23.2317	26.9063	34.2895	-3.6746	-11.0578	3.91566	0.0234556		1.27942
1Gy-28d	23.4342	27.2408	33.1302	-3.80658	-9.69591	3.57335	0.060285		1.16757
2Gy-28d	21.637	25.5021	34.4033	-3.86509	-12.7663	3.43134	0.0071767	3.81515	1.12117
2Gy-28d	21.585	25.4163	35.1746	-3.8313	-13.5895	3.51264	0.00405611		1.14774
2Gy-28d	21.5266	25.2744	33.6896	-3.7478	-12.163	3.72194	0.0109028		1.21612
2Gy-28d	21.8626	25.4236	34.8587	-3.56093	-12.9961	4.23667	0.00612021		1.38431
2Gy-28d	21.8228	25.3931	35.4469	-3.57034	-13.6241	4.20911	0.0039601		1.3753
2Gy-28d	21.769	25.4948	33.9178	-3.72579	-12.1487	3.77917	0.0110113		1.23482
4Gy-28d	21.5673	24.9643	34.0776	-3.39704	-12.5103	4.74635	0.00857026	4.64106	1.55084
4Gy-28d	21.4921	24.8742	34.3405	-3.38211	-12.8484	4.79572	0.00677978		1.56697
4Gy-28d	21.4717	24.9865	36.9063	-3.51481	-15.4345	4.37429	0.00112904		1.42928
4Gy-28d	21.3438	24.7521	35.8462	-3.40837	-14.5024	4.70922	0.00215433		1.53871
4Gy-28d	21.2476	24.6034	35.9216	-3.35574	-14.6739	4.88417	0.00191285		1.59588
4Gy-28d	21.2366	24.7639	36.7187	-3.52729	-15.4821	4.33661	0.00109245		1.41697
6.5Gy-28d	22.5555	25.1056	35.3085	-2.55007	-12.753	8.53733	0.00724318	13.4214	2.78953
6.5Gy-28d	22.4061	23.5075	35.9194	-1.10136	-13.5133	23.3038	0.00427621		7.61439
6.5Gy-28d	22.3977	23.529	36.3112	-1.13126	-13.9135	22.8258	0.00324032		7.45823
6.5Gy-28d	22.3124	24.7241	34.9791	-2.41178	-12.6667	9.39619	0.00768966		3.07015
6.5Gy-28d	22.1419	24.6695	35.3947	-2.52758	-13.2528	8.67145	0.00512249		2.83335
6.5Gy-28d	22.1585	24.8401	36.2072	-2.68158	-14.0487	7.79354	0.00295039		2.5465

## Sheet: Fig. 2i
Fig. 2i. Gamma rays, C57BL/6 male mice (6-8 weeks), Fgf22 primer2, m6A enrichment ( Relative fold change )
TPI (Days)	0 Gy						0.2 Gy						0.5 Gy						1 Gy						2 Gy						4 Gy						6.5 Gy						10 Gy
1	0.82981	1.33407	1.25669	0.819575	0.925958	0.833898	1.02089	0.373489	1.08272	0.965882	1.06711	0.585813	1.35328	1.44458	1.28418	1.1485	1.18317	1.68231	1.4961	1.55292	1.24752	1.96466	2.13124	1.53796	1.79827	0.0523078	1.56331	1.59319	3.79285	1.73081	2.42741	1.703	1.85882	1.74761	2.09015	1.94673	2.13893	2.81668	2.78864	3.23131	2.85229	2.75672	3.62745	3.32198	3.47693	4.05399	3.6506	3.21938
3	1.27863	0.813488	0.70016	1.74539	0.742394	0.719938	0.665683	0.956625	0.915044	0.725199	0.659974	0.631735	0.845694	0.736945	0.944302	1.1099	0.71175	0.738659	0.991228	1.584	1.02346	1.2535	0.882787	0.846625	2.17047	1.11285	1.3571	1.16132	1.13403	1.07828	1.09865	1.33832	1.0944	1.04248	0.837873	1.08281	1.89548	1.59686	1.97318	1.99762	1.68728	1.89752	2.46629	2.02217	2.0277	2.2882	2.40708	3.01795
7	1.26983	0.779439	0.987625	1.0853	0.976832	0.900974	0.877041	0.879482	0.950153	0.984621	1.19934	1.20856	1.06234	0.844161	0.829784	1.05181	0.839865	0.827474	0.96005	0.825834	1.11718	0.969678	0.864005	1.171	1.51164	1.34558	0.760616	1.08668	0.930048	1.07937	1.09135	1.1897	1.08255	1.51164	1.34558	0.760616	0.18989	1.81492	1.7972	1.82564	1.46343	1.38077
14	0.72539	0.830416	1.72468	0.773434	0.899355	1.04673	0.901922	0.671778	0.786101	0.906254	0.674228	0.791531	0.737818	0.862185	0.667995	0.732144	0.823119	0.670055	0.831055	0.921382	0.883578	0.838385	0.682444	0.679382	0.817155	0.742808	0.78214	0.796649	0.825004	0.870667	0.92593	0.550129	0.603232	0.997828	0.866179	0.842346	0.795874	1.13782	0.565955	1.08134	0.894294	1.36219
28	1.09538	1.03796	0.940912	1.09747	0.950951	0.877328	0.297806	0.911148	0.915762	0.984141	1.78095	1.27467	0.472798	1.22072	0.903441	1.17709	0.859711	0.463817	0.994953	0.957541	1.0218	0.699226	0.644913	0.539112	0.32975	0.886975	0.864568	1.05026	1.07425	1.34404	0.862214	1.32487	1.03976	1.7393	1.41848	1.09189	1.00676	1.65087	1.77562	0.72863	1.24176	1.2023
Gamma rays, C57BL/6 male mice (6-8 weeks), Fgf22 primer2, dilution multiple=2
Dose-Time	Input Ct	m6A IP Ct	IgG IP Ct	m6A ΔCt	IgG ΔCt	m6A%×100	IgG%×100	AVG m6A%×100	m6A enrichment (normalized to baseline [0 Gy])
0Gy-1d	23.2167	26.9773	31.907	-3.76056	-8.69033	3.68916	0.121037	4.44579	0.82981
0Gy-1d	23.0712	26.1468	31.5612	-3.07558	-8.48997	5.93099	0.13907		1.33407
0Gy-1d	23.678	26.8398	31.3509	-3.16179	-7.67298	5.58699	0.245004		1.25669
0Gy-1d	23.0697	26.8482	31.0598	-3.77847	-7.99004	3.64366	0.196665		0.819575
0Gy-1d	23.7042	27.3066	31.3277	-3.6024	-7.62348	4.11661	0.253556		0.925958
0Gy-1d	24.1478	27.9013	34.0159	-3.75347	-9.86811	3.70734	0.0535023		0.833898
0.2Gy-1d	23.8157	27.2773	31.4568	-3.46159	-7.64112	4.53866	0.250475	3.77588	1.02089
0.2Gy-1d	23.1063	28.0185	33.4068	-4.91228	-10.3005	1.66045	0.0396458		0.373489
0.2Gy-1d	23.293	26.6698	31.6195	-3.37676	-8.32643	4.81354	0.155763		1.08272
0.2Gy-1d	22.7482	26.2897	31.8303	-3.5415	-9.08209	4.29411	0.0922546		0.965882
0.2Gy-1d	20.9262	24.3239	31.1823	-3.39771	-10.2561	4.74413	0.0408875		1.06711
0.2Gy-1d	22.8187	27.0816	31.6573	-4.2629	-8.83853	2.6044	0.109222		0.585813
0.5Gy-1d	23.9702	27.0252	32.0817	-3.05496	-8.11151	6.01639	0.180784	5.99887	1.35328
0.5Gy-1d	23.7248	26.6855	31.76	-2.96076	-8.03526	6.42232	0.190597		1.44458
0.5Gy-1d	23.7483	26.8789	33.0954	-3.13057	-9.34708	5.70919	0.0767748		1.28418
0.5Gy-1d	23.4738	26.7654	32.8066	-3.29167	-9.33288	5.10598	0.0775344		1.1485
0.5Gy-1d	23.3812	26.63	32.0189	-3.24875	-8.6377	5.26015	0.125534		1.18317
0.5Gy-1d	23.2545	25.9954	31.5932	-2.74097	-8.3387	7.47922	0.154444		1.68231
1Gy-1d	23.2123	26.1225	33.2589	-2.91021	-10.0466	6.65136	0.0472763	7.35808	1.4961
1Gy-1d	22.9162	25.7727	32.5678	-2.85643	-9.65159	6.90397	0.0621657		1.55292
1Gy-1d	23.114	26.2863	33.7174	-3.17236	-10.6034	5.5462	0.0321383		1.24752
1Gy-1d	24.6197	27.1368	33.5678	-2.51713	-8.94816	8.73448	0.101229		1.96466
1Gy-1d	24.8366	27.2363	34.5621	-2.39972	-9.72553	9.47505	0.0590599		2.13124
1Gy-1d	24.7444	27.6148	34.9458	-2.8704	-10.2013	6.83744	0.0424679		1.53796
2Gy-1d	24.1838	26.8286	33.2507	-2.6448	-9.06689	7.99475	0.0932321	7.80291	1.79827
2Gy-1d	24.1621	31.9103	33.2718	-7.74825	-9.10978	0.23255	0.0905012		0.0523078
2Gy-1d	23.8391	26.686	32.0302	-2.84682	-8.1911	6.95014	0.171082		1.56331
2Gy-1d	24.5034	27.3229	33.111	-2.8195	-8.6076	7.08298	0.128181		1.59319
2Gy-1d	24.5666	26.1348	33.766	-1.56813	-9.19937	16.8622	0.0850521		3.79285
2Gy-1d	24.2457	26.9456	34.8352	-2.69997	-10.5896	7.69483	0.0324482		1.73081
4Gy-1d	24.7486	26.9606	34.2699	-2.212	-9.52123	10.7917	0.0680445	8.72392	2.42741
4Gy-1d	24.9481	27.6715	33.4588	-2.72333	-8.51064	7.5712	0.137092		1.703
4Gy-1d	24.8111	27.4081	34.5127	-2.59703	-9.70167	8.26392	0.060045		1.85882
4Gy-1d	24.736	27.422	34.1185	-2.68603	-9.38258	7.76953	0.0749087		1.74761
4Gy-1d	24.5503	26.9781	32.7207	-2.42781	-8.17044	9.29235	0.173549		2.09015
4Gy-1d	24.2948	26.8252	32.4421	-2.53036	-8.14726	8.65477	0.17636		1.94673
6.5Gy-1d	23.5112	25.9058	32.1348	-2.39453	-8.62354	9.50923	0.126773	12.2886	2.13893
6.5Gy-1d	24.1611	26.1586	33.1348	-1.99742	-8.97361	12.5224	0.0994587		2.81668
6.5Gy-1d	23.5521	25.564	32.1988	-2.01186	-8.64665	12.3977	0.124758		2.78864
6.5Gy-1d	23.3097	25.109	32.9979	-1.7993	-9.68816	14.3657	0.0606097		3.23131
6.5Gy-1d	23.174	25.1533	32.9788	-1.97929	-9.80473	12.6807	0.055905		2.85229
6.5Gy-1d	23.0576	25.0861	32.9877	-2.02846	-9.93008	12.2558	0.0512529		2.75672
10Gy-1d	23.116	24.7485	34.2548	-1.63246	-11.1388	16.1269	0.022175	15.8199	3.62745
10Gy-1d	22.4618	24.2212	33.4354	-1.75937	-10.9736	14.7688	0.0248652		3.32198
10Gy-1d	22.8502	24.5438	34.9509	-1.6936	-12.1007	15.4577	0.0113839		3.47693
10Gy-1d	24.6221	26.0942	34.2822	-1.47207	-9.66005	18.0232	0.0618022		4.05399
10Gy-1d	24.2042	25.8274	34.967	-1.62328	-10.7629	16.2298	0.0287752		3.6506
10Gy-1d	24.7209	26.5255	35.5191	-1.80463	-10.7982	14.3127	0.0280792		3.21938
0Gy-3d	23.4096	26.2141	31.1682	-2.80449	-7.75864	7.15707	0.23088	5.59747	1.27863
0Gy-3d	23.1211	26.578	31.9924	-3.45689	-8.87128	4.55348	0.10677		0.813488
0Gy-3d	22.978	26.6513	32.1956	-3.67333	-9.21763	3.91912	0.0839819		0.70016
0Gy-3d	23.9105	26.266	32.0422	-2.35553	-8.13168	9.76978	0.178275		1.74539
0Gy-3d	23.5187	27.1075	32.2856	-3.58882	-8.76694	4.15553	0.114778		0.742394
0Gy-3d	23.2022	26.8353	31.6064	-3.63314	-8.40422	4.02983	0.147587		0.719938
0.2Gy-3d	24.2844	28.0306	32.2785	-3.74618	-7.99408	3.72614	0.196115	4.24872	0.665683
0.2Gy-3d	24.2939	27.5169	32.9548	-3.22306	-8.66094	5.35468	0.123528		0.956625
0.2Gy-3d	24.5426	27.8298	33.416	-3.28717	-8.87337	5.12193	0.106615		0.915044
0.2Gy-3d	24.8694	28.4921	33.2965	-3.62263	-8.42705	4.05928	0.14527		0.725199
0.2Gy-3d	24.642	28.4006	32.8765	-3.7586	-8.23441	3.69419	0.166022		0.659974
0.2Gy-3d	24.5548	28.3765	33.2947	-3.82169	-8.73991	3.53612	0.116949		0.631735
0.5Gy-3d	23.9691	27.3699	33.039	-3.40087	-9.06994	4.73374	0.0930348	4.74595	0.845694
0.5Gy-3d	23.8713	27.4708	33.2856	-3.59945	-9.41427	4.12503	0.0732809		0.736945
0.5Gy-3d	23.999	27.2408	32.1624	-3.24176	-8.16339	5.2857	0.1744		0.944302
0.5Gy-3d	23.7374	26.746	31.5469	-3.00866	-7.80947	6.21261	0.222887		1.1099
0.5Gy-3d	23.5844	27.234	32.0903	-3.64964	-8.50592	3.984	0.137541		0.71175
0.5Gy-3d	23.7258	27.3219	31.7525	-3.5961	-8.02673	4.13462	0.191728		0.738659
1Gy-3d	23.9065	27.0782	32.5994	-3.17179	-8.69291	5.54837	0.120822	6.14005	0.991228
1Gy-3d	23.3509	25.8464	32.0965	-2.49551	-8.74553	8.8664	0.116494		1.584
1Gy-3d	22.9855	26.1111	33.7977	-3.12563	-10.8122	5.72878	0.0278085		1.02346
1Gy-3d	23.9736	26.8067	31.7679	-2.83312	-7.79437	7.01643	0.225233		1.2535
1Gy-3d	23.703	27.0419	32.3347	-3.33895	-8.63175	4.94137	0.126053		0.882787
1Gy-3d	23.6022	27.0015	32.153	-3.39929	-8.55082	4.73896	0.133326		0.846625
2Gy-3d	23.6344	25.6755	32.4558	-2.04107	-8.82136	12.1491	0.110529	7.4764	2.17047
2Gy-3d	23.3677	26.3725	31.9592	-3.00482	-8.59158	6.22914	0.129612		1.11285
2Gy-3d	23.5652	26.2838	32.8704	-2.71855	-9.30515	7.59633	0.079039		1.3571
2Gy-3d	23.2737	26.217	31.503	-2.94331	-8.2293	6.50047	0.166611		1.16132
2Gy-3d	23.1379	26.1155	32.369	-2.97763	-9.23107	6.34768	0.0832036		1.13403
2Gy-3d	23.0451	26.0955	34.5343	-3.05035	-11.4892	6.03563	0.0173926		1.07828
4Gy-3d	24.5261	27.5495	33.0962	-3.02335	-8.57003	6.14965	0.131563	6.05881	1.09865
4Gy-3d	24.9965	27.7352	34.0299	-2.73866	-9.03334	7.4912	0.0954254		1.33832
4Gy-3d	24.2779	27.3068	32.7954	-3.02894	-8.51751	6.12586	0.136441		1.0944
4Gy-3d	23.9529	27.052	33.2757	-3.09907	-9.32286	5.83523	0.0780746		1.04248
4Gy-3d	23.5704	26.9847	32.9392	-3.41428	-9.36878	4.68997	0.0756285		0.837873
4Gy-3d	23.3239	26.3682	33.7354	-3.04431	-10.4115	6.06097	0.0367121		1.08281
6.5Gy-3d	23.6157	25.8522	32.7212	-2.23651	-9.10549	10.6099	0.0907706	10.3068	1.89548
6.5Gy-3d	23.3068	25.7907	31.7363	-2.48384	-8.42946	8.93838	0.145027		1.59686
6.5Gy-3d	23.4649	25.6434	32.3903	-2.17856	-8.92545	11.0448	0.102836		1.97318
6.5Gy-3d	24.5893	26.7501	34.8144	-2.1608	-10.2251	11.1816	0.0417734		1.99762
6.5Gy-3d	24.3594	26.7637	34.2993	-2.40438	-9.93998	9.4445	0.0509024		1.68728
6.5Gy-3d	24.2074	26.4424	34.0875	-2.23497	-9.88004	10.6213	0.0530617		1.89752
10Gy-3d	23.4551	25.3118	32.2387	-1.85674	-8.78361	13.805	0.113459	13.2748	2.46629
10Gy-3d	23.2403	25.3835	32.82	-2.14318	-9.57968	11.319	0.0653428		2.02217
10Gy-3d	23.3827	25.522	33.8745	-2.13924	-10.4918	11.35	0.0347237		2.0277
10Gy-3d	22.3225	24.2874	34.0526	-1.96487	-11.7301	12.8081	0.0147184		2.2882
10Gy-3d	22.4659	24.3577	32.9297	-1.8918	-10.4637	13.4736	0.0354053		2.40708
10Gy-3d	22.9806	24.5461	33.2988	-1.56551	-10.3181	16.8929	0.0391656		3.01795
0Gy-7d	23.2862	26.3614	31.8621	-3.07518	-8.57587	5.93265	0.131032	4.67199	1.26983
0Gy-7d	23.0476	26.8269	31.7759	-3.77931	-8.72832	3.64153	0.117892		0.779439
0Gy-7d	23.1736	26.6114	31.7338	-3.43779	-8.5602	4.61417	0.132462		0.987625
0Gy-7d	23.9052	27.2069	31.5715	-3.30173	-7.66632	5.07049	0.246137		1.0853
0Gy-7d	23.6389	27.0926	31.1772	-3.45364	-7.53823	4.56375	0.268991		0.976832
0Gy-7d	23.4076	26.9778	31.9806	-3.57026	-8.57298	4.20934	0.131294		0.900974
0.2Gy-7d	24.2409	27.85	32.1489	-3.6091	-7.90795	4.09753	0.208181	4.74922	0.877041
0.2Gy-7d	23.5525	27.1575	32.1879	-3.60509	-8.63541	4.10893	0.125734		0.879482
0.2Gy-7d	23.6357	27.1293	32.7652	-3.49359	-9.12948	4.4391	0.0892738		0.950153
0.2Gy-7d	22.5832	26.0254	32.1294	-3.44218	-9.54616	4.60014	0.0668791		0.984621
0.2Gy-7d	22.3612	25.5187	31.1888	-3.15758	-8.82762	5.60328	0.110051		1.19934
0.2Gy-7d	22.5821	25.7286	31.8677	-3.14653	-9.28562	5.64637	0.0801161		1.20856
0.5Gy-7d	23.2078	26.5404	31.9176	-3.33257	-8.70976	4.96325	0.119419	4.24795	1.06234
0.5Gy-7d	23.419	27.0832	32.681	-3.66423	-9.26205	3.94391	0.081436		0.844161
0.5Gy-7d	23.4223	27.1113	32.0143	-3.68901	-8.59199	3.87674	0.129575		0.829784
0.5Gy-7d	22.4016	25.7485	31.1248	-3.34695	-8.72327	4.91402	0.118305		1.05181
0.5Gy-7d	22.1796	25.8512	32.4321	-3.67159	-10.2525	3.92384	0.0409879		0.839865
0.5Gy-7d	22.0075	25.7006	30.6003	-3.69303	-8.59273	3.86595	0.129509		0.827474
1Gy-7d	22.5629	26.0415	34.3414	-3.47864	-11.7785	4.48534	0.0142323	4.60016	0.96005
1Gy-7d	22.3266	26.0225	30.6167	-3.6959	-8.29005	3.85829	0.159741		0.825834
1Gy-7d	22.1531	25.413	30.764	-3.25996	-8.6109	5.21946	0.127888		1.11718
1Gy-7d	24.9635	28.4277	32.0562	-3.46424	-7.09275	4.53032	0.366301		0.969678
1Gy-7d	24.787	28.4177	34.8002	-3.63071	-10.0132	4.03662	0.048382		0.864005
1Gy-7d	24.7897	27.9818	33.6652	-3.19208	-8.87546	5.47091	0.106461		1.171
2Gy-7d	23.8038	26.6275	32.8459	-2.82371	-9.04216	7.06236	0.094844	5.2279	1.51164
2Gy-7d	23.6312	26.6227	32.5759	-2.99159	-8.94473	6.28652	0.10147		1.34558
2Gy-7d	23.6378	27.4524	33.9986	-3.81458	-10.3608	3.55359	0.0380246		0.760616
2Gy-7d	23.3112	26.6111	31.6719	-3.29989	-8.36073	5.07696	0.152103		1.08668
2Gy-7d	23.0839	26.6084	31.9487	-3.52444	-8.86476	4.34517	0.107253		0.930048
2Gy-7d	23.4888	26.7984	31.767	-3.30963	-8.27823	5.0428	0.161055		1.07937
4Gy-7d	23.4697	26.7634	32.0568	-3.29371	-8.58713	5.09877	0.130013	5.43619	1.09135
4Gy-7d	23.2404	26.4097	33.7323	-3.16923	-10.4919	5.55825	0.034721		1.1897
4Gy-7d	23.6499	26.9553	32.0956	-3.30539	-8.44576	5.05766	0.143398		1.08255
4Gy-7d	23.4514	26.2751	31.9935	-2.82371	-8.54216	7.06236	0.13413		1.51164
4Gy-7d	23.5797	26.5713	32.5244	-2.99159	-8.94473	6.28652	0.10147		1.34558
4Gy-7d	23.0831	26.8977	33.4439	-3.81458	-10.3608	3.55359	0.0380246		0.760616
6.5Gy-7d	23.127	28.9436	32.1102	-5.81659	-8.9832	0.887162	0.0988002	6.59674	0.18989
6.5Gy-7d	23.2818	25.8417	31.9654	-2.55991	-8.68367	8.4793	0.121598		1.81492
6.5Gy-7d	23.2856	25.8596	32.3523	-2.57407	-9.06676	8.3965	0.09324		1.7972
6.5Gy-7d	23.0431	25.5946	33.0599	-2.55141	-10.0167	8.52938	0.0482648		1.82564
6.5Gy-7d	22.9334	25.8038	32.8458	-2.87046	-9.91249	6.83713	0.0518817		1.46343
6.5Gy-7d	22.9148	25.8691	31.5915	-2.95434	-8.67675	6.45096	0.122182		1.38077
0Gy-14d	22.469	26.1005	30.9131	-3.63149	-8.44412	4.03444	0.143561	5.56175	0.72539
0Gy-14d	22.4027	25.8391	30.9089	-3.43641	-8.50621	4.61857	0.137514		0.830416
0Gy-14d	22.2136	24.5956	30.9879	-2.38199	-8.77431	9.59224	0.114193		1.72468
0Gy-14d	24.127	27.666	31.9888	-3.53897	-7.86178	4.30165	0.21495		0.773434
0Gy-14d	24.2818	27.6031	32.8978	-3.32135	-8.61602	5.00199	0.127435		0.899355
0Gy-14d	24.2856	27.388	32.9901	-3.10243	-8.70452	5.82163	0.119853		1.04673
0.2Gy-14d	23.9373	27.2545	32.598	-3.31724	-8.66074	5.01627	0.123546	4.3862	0.901922
0.2Gy-14d	23.6001	27.3424	32.066	-3.74226	-8.46587	3.73626	0.141413		0.671778
0.2Gy-14d	23.6107	27.1262	32.7335	-3.51553	-9.12281	4.3721	0.0896874		0.786101
0.2Gy-14d	24.089	27.3994	32.7491	-3.31033	-8.66006	5.04036	0.123604		0.906254
0.2Gy-14d	23.7499	27.4869	31.0255	-3.73701	-7.27557	3.74989	0.322704		0.674228
0.2Gy-14d	23.7612	27.2668	32.8817	-3.5056	-9.12047	4.4023	0.089833		0.791531
0.5Gy-14d	23.7752	27.3822	32.8259	-3.60698	-9.05068	4.10356	0.0942854	4.16512	0.737818
0.5Gy-14d	23.6704	27.0526	32.9139	-3.38225	-9.24348	4.79526	0.0824905		0.862185
0.5Gy-14d	23.6287	27.3791	32.0519	-3.75041	-8.42314	3.71522	0.145664		0.667995
0.5Gy-14d	23.6187	27.2368	31.6784	-3.61812	-8.0597	4.072	0.187395		0.732144
0.5Gy-14d	23.5188	26.9679	31.7589	-3.44914	-8.24017	4.57798	0.165361		0.823119
0.5Gy-14d	23.4783	27.2243	31.0258	-3.74597	-7.54756	3.72668	0.267257		0.670055
1Gy-14d	23.7765	27.2118	32.6967	-3.4353	-8.92028	4.62212	0.103204	4.48298	0.831055
1Gy-14d	23.6533	26.9397	33.0866	-3.28645	-9.43331	5.1245	0.0723202		0.921382
1Gy-14d	23.5886	26.9355	32.1057	-3.34689	-8.51706	4.91424	0.136483		0.883578
1Gy-14d	23.9335	27.3561	32.8441	-3.42263	-8.91057	4.66289	0.103901		0.838385
1Gy-14d	23.8078	27.5274	33.2284	-3.71953	-9.42056	3.79559	0.0729621		0.682444
1Gy-14d	23.7386	27.4646	31.2875	-3.72602	-7.54892	3.77855	0.267005		0.679382
2Gy-14d	23.9178	27.3775	32.5582	-3.45964	-8.64033	4.54481	0.125306	4.48131	0.817155
2Gy-14d	23.5431	27.1403	33.4848	-3.59725	-9.94174	4.13132	0.0508401		0.742808
2Gy-14d	23.5881	27.1109	32.3742	-3.52282	-8.78616	4.35007	0.113259		0.78214
2Gy-14d	24.1395	27.6358	33.5925	-3.4963	-9.45303	4.43076	0.0713385		0.796649
2Gy-14d	23.704	27.1499	33.559	-3.44584	-9.85495	4.58847	0.0539927		0.825004
2Gy-14d	23.8473	27.2154	32.5536	-3.36812	-8.70627	4.84244	0.119708		0.870667
4Gy-14d	22.2692	25.5486	33.6772	-3.27934	-11.408	5.14979	0.0184005	4.43609	0.92593
4Gy-14d	21.8005	25.831	31.1681	-4.03048	-9.36765	3.05968	0.075688		0.550129
4Gy-14d	21.977	25.8746	30.3678	-3.89753	-8.39078	3.35503	0.148969		0.603232
4Gy-14d	23.4471	26.6186	35.25	-3.17145	-11.8029	5.54967	0.0139941		0.997828
4Gy-14d	23.4823	26.8578	33.2454	-3.37558	-9.76313	4.81747	0.0575408		0.866179
4Gy-14d	23.5061	26.922	33.7256	-3.41583	-10.2195	4.68492	0.0419377		0.842346
6.5Gy-14d	23.7235	27.2212	33.8604	-3.49771	-10.1369	4.42645	0.0444075	5.41109	0.795874
6.5Gy-14d	22.6025	25.5845	32.5045	-2.98205	-9.90204	6.32827	0.0522589		1.13782
6.5Gy-14d	22.7119	26.7014	32.9787	-3.98956	-10.2669	3.1477	0.0405817		0.565955
6.5Gy-14d	22.6862	25.7417	32.8253	-3.0555	-10.1391	6.01414	0.0443407		1.08134
6.5Gy-14d	22.2016	25.5311	34.0896	-3.3295	-11.888	4.97384	0.0131928		0.894294
6.5Gy-14d	22.7079	25.4303	32.9847	-2.72239	-10.2768	7.57614	0.0403023		1.36219
0Gy-28d	22.9575	26.4172	31.747	-3.45966	-8.78948	4.54473	0.112999	4.14898	1.09538
0Gy-28d	22.936	26.4734	30.9031	-3.53735	-7.96706	4.30647	0.199823		1.03796
0Gy-28d	22.8605	26.5395	31.0717	-3.67897	-8.21118	3.90383	0.168717		0.940912
0Gy-28d	22.8974	26.3543	30.9686	-3.45692	-8.07126	4.55337	0.1859		1.09747
0Gy-28d	22.726	26.3896	31.8236	-3.66366	-9.09763	3.94548	0.0912665		0.950951
0Gy-28d	22.7212	26.5011	30.9959	-3.77991	-8.27475	3.64002	0.161444		0.877328
0.2Gy-28d	21.6085	26.9471	30.6599	-5.33865	-9.05142	1.23559	0.0942371	4.26272	0.297806
0.2Gy-28d	23.087	26.8123	31.2398	-3.72534	-8.15279	3.78034	0.175685		0.911148
0.2Gy-28d	23.1694	26.8874	31.5053	-3.71805	-8.33592	3.79948	0.154742		0.915762
0.2Gy-28d	23.4201	27.0343	33.5104	-3.61416	-10.0903	4.08318	0.0458656		0.984141
0.2Gy-28d	23.6693	26.4277	32.9638	-2.75845	-9.29448	7.38913	0.0796258		1.78095
0.2Gy-28d	23.63	26.871	31.9785	-3.24098	-8.34841	5.28858	0.153408		1.27467
0.5Gy-28d	22.9079	27.5797	31.1357	-4.6718	-8.22783	1.96163	0.166781	3.52496	0.472798
0.5Gy-28d	22.2931	25.5965	31.1185	-3.30337	-8.82535	5.06475	0.110224		1.22072
0.5Gy-28d	22.8206	26.5582	30.8244	-3.7376	-8.0038	3.74836	0.194798		0.903441
0.5Gy-28d	22.1438	25.4996	31.3752	-3.35588	-9.23148	4.88371	0.0831797		1.17709
0.5Gy-28d	22.7227	26.5319	30.8475	-3.80918	-8.12478	3.56693	0.17913		0.859711
0.5Gy-28d	22.7989	27.4984	31.8827	-4.69947	-9.08385	1.92437	0.0921423		0.463817
1Gy-28d	24.3904	27.9888	32.6309	-3.5984	-8.24049	4.12804	0.165323	3.35898	0.994953
1Gy-28d	24.6505	28.3042	32.9056	-3.65369	-8.25514	3.97282	0.163653		0.957541
1Gy-28d	24.3223	27.8823	32.7231	-3.55999	-8.40079	4.23941	0.147938		1.0218
1Gy-28d	24.4579	28.5652	32.8769	-4.10727	-8.41898	2.90108	0.146084		0.699226
1Gy-28d	24.7749	28.9989	33.6345	-4.22392	-8.85957	2.67573	0.10764		0.644913
1Gy-28d	24.3997	28.8822	33.129	-4.48244	-8.72932	2.23676	0.11781		0.539112
2Gy-28d	23.1704	28.3621	32.5536	-5.19165	-9.38317	1.36813	0.0748781	3.83769	0.32975
2Gy-28d	23.1937	26.9579	31.9299	-3.76413	-8.73619	3.68004	0.11725		0.886975
2Gy-28d	22.9737	26.7747	32.0155	-3.80105	-9.04179	3.58708	0.0948682		0.864568
2Gy-28d	24.7962	28.3166	33.8259	-3.52036	-9.02969	4.3575	0.0956673		1.05026
2Gy-28d	24.5164	28.0041	33.2526	-3.48777	-8.7362	4.45704	0.117249		1.07425
2Gy-28d	24.3953	27.5599	33.5518	-3.16453	-9.15642	5.57638	0.0876217		1.34404
4Gy-28d	24.7969	28.6019	34.1138	-3.80498	-9.31694	3.57731	0.0783957	5.16999	0.862214
4Gy-28d	24.5115	27.6968	33.4722	-3.18525	-8.9607	5.49686	0.100353		1.32487
4Gy-28d	24.541	28.0759	33.0655	-3.53485	-8.52445	4.31394	0.135786		1.03976
4Gy-28d	22.732	25.5246	32.1295	-2.79259	-9.39755	7.21633	0.0741354		1.7393
4Gy-28d	22.4681	25.5548	31.3603	-3.08675	-8.89221	5.88527	0.105232		1.41848
4Gy-28d	22.5812	26.0454	31.6359	-3.46428	-9.05472	4.53021	0.0940216		1.09189
6.5Gy-28d	23.8843	27.4656	32.7947	-3.58137	-8.91044	4.17705	0.103911	5.25948	1.00676
6.5Gy-28d	23.7095	26.5774	32.1942	-2.86787	-8.48465	6.84942	0.139584		1.65087
6.5Gy-28d	23.6574	26.4202	32.2805	-2.76278	-8.62307	7.367	0.126814		1.77562
6.5Gy-28d	23.4807	27.5285	32.8637	-4.04784	-9.38305	3.02307	0.074884		0.72863
6.5Gy-28d	23.4598	26.7385	32.2526	-3.27871	-8.79277	5.15204	0.112741		1.24176
6.5Gy-28d	23.1958	26.5211	32.3576	-3.3253	-9.16176	4.98832	0.0872983		1.2023

## Sheet: Fig. 2j 
Fig. 2j. Gamma rays, C57BL/6 male mice (6-8 weeks), Relative expression of Ncoa4, Ncoa4/GAPDH
Doses (Gy)	Day 1			Day 3			Day 7			Day 14			Day 28
0	0.889393	1.11775	0.99286	0.953441	0.853469	0.902511	0.938811	1.00912	1.05207	1.01144	0.949426	0.91224	0.976508	0.983449	0.972663
0.2	0.900067	1.0361	1.0046	1.15287	1.12691	1.13045	0.920337	0.940391	1.17649	1.05648	1.1764	1.02118	1.00916	0.954543	0.975648
0.5	0.921155	0.908701	0.938365	1.03225	1.0939	1.01312	0.997836	1.03847	0.940877	1.04337	1.00974	1.05245	1.12082	1.10893	1.13449
1	1.02684	0.964035	1.01675	1.03391	1.00293	1.01597	1.10067	1.12324	1.14116	0.896489	1.06168	0.946336	0.930605	1.01903	1.02847
2	0.9097	0.983851	1.04104	0.994916	1.06025	1.00276	1.00394	1.00446	1.05216	0.98614	1.07133	1.12641	0.952866	0.936913	0.999268
4	0.956194	1.05826	1.0654	0.906562	1.01926	1.00023	0.940514	1.05968	1.00021	0.947492	1.1033	0.970851	0.819083	1.1088	1.03392
6.5	1.12016	1.04117	1.05514	1.10952	0.995205	0.97346	0.991782	0.968127	0.927126	0.972679	0.897889	1.00461	1.00247	0.969649	0.943232
Gamma rays, C57BL/6 male mice (6-8 weeks), Relative expression of Ncoa4
Dose-Time	Ncoa4 Ct	GAPDH Ct	ΔΔCt	Relative expression of Ncoa4	AVG ΔΔCt
0Gy-1d	18.6421	18.3638	1.21271	0.889393	1.36353
0Gy-1d	18.61	18.0021	1.52408	1.11775
0Gy-1d	18.8052	18.3682	1.35379	0.99286
0Gy-3d	18.8117	18.4332	1.30004	0.953441	1.29749
0Gy-3d	18.7475	18.5288	1.16373	0.853469
0Gy-3d	18.791	18.4916	1.2306	0.902511
0Gy-7d	19.1774	18.8211	1.28009	0.938811	1.36353
0Gy-7d	19.1759	18.7155	1.37596	1.00912
0Gy-7d	19.1723	18.6517	1.43452	1.05207
0Gy-14d	18.5963	18.1325	1.37912	1.01144	1.30585
0Gy-14d	18.4963	18.1238	1.29457	0.949426
0Gy-14d	18.4136	18.0988	1.24386	0.91224
0Gy-28d	18.2415	17.8284	1.33149	0.976508	1.3329
0Gy-28d	18.1123	17.6891	1.34096	0.983449
0Gy-28d	17.9798	17.5724	1.32625	0.972663
0.2Gy-1d	17.7411	17.4457	1.22726	0.900067	1.3366
0.2Gy-1d	17.5464	17.0478	1.41275	1.0361
0.2Gy-1d	17.5409	17.0869	1.36979	1.0046
0.2Gy-3d	18.6635	18.011	1.57197	1.15287	1.46521
0.2Gy-3d	18.7109	18.0911	1.53657	1.12691
0.2Gy-3d	18.8089	18.1846	1.5414	1.13045
0.2Gy-7d	19.8816	19.554	1.2549	0.920337	1.38044
0.2Gy-7d	19.9899	19.6312	1.28225	0.940391
0.2Gy-7d	20.0459	19.3641	1.60418	1.17649
0.2Gy-14d	19.5978	19.0712	1.44054	1.05648	1.479
0.2Gy-14d	19.5339	18.8521	1.60406	1.1764
0.2Gy-14d	19.3973	18.9197	1.3924	1.02118
0.2Gy-28d	19.9899	19.5294	1.37601	1.00916	1.33596
0.2Gy-28d	19.9898	19.6096	1.30154	0.954543
0.2Gy-28d	20.0625	19.6508	1.33032	0.975648
0.5Gy-1d	20.4494	20.1205	1.25602	0.921155	1.25818
0.5Gy-1d	20.3266	20.0174	1.23904	0.908701
0.5Gy-1d	20.1231	19.7676	1.27948	0.938365
0.5Gy-3d	20.7075	20.2144	1.4075	1.03225	1.38999
0.5Gy-3d	20.5212	19.9444	1.49157	1.0939
0.5Gy-3d	20.5538	20.0876	1.38142	1.01312
0.5Gy-7d	20.2262	19.782	1.36057	0.997836	1.35316
0.5Gy-7d	20.1052	19.6034	1.41598	1.03847
0.5Gy-7d	20.1471	19.7877	1.28291	0.940877
0.5Gy-14d	20.2636	19.755	1.42267	1.04337	1.41151
0.5Gy-14d	20.3415	19.8802	1.37681	1.00974
0.5Gy-14d	20.3483	19.8272	1.43504	1.05245
0.5Gy-28d	17.6393	17.0274	1.52827	1.12082	1.52908
0.5Gy-28d	17.7905	17.194	1.51206	1.10893
0.5Gy-28d	17.7773	17.1479	1.5469	1.13449
1Gy-1d	18.8669	18.3814	1.40012	1.02684	1.36699
1Gy-1d	18.7832	18.3887	1.31449	0.964035
1Gy-1d	18.3944	17.923	1.38637	1.01675
1Gy-3d	18.6039	18.1085	1.40976	1.03391	1.45849
1Gy-3d	18.6361	18.1846	1.36753	1.00293
1Gy-3d	18.7907	18.3205	1.3853	1.01597
1Gy-7d	18.3317	17.746	1.50079	1.10067	1.52945
1Gy-7d	18.1115	17.4965	1.53157	1.12324
1Gy-7d	18.0847	17.4469	1.55599	1.14116
1Gy-14d	17.6032	17.3135	1.22239	0.896489	1.32012
1Gy-14d	17.5262	16.9925	1.44762	1.06168
1Gy-14d	17.5262	17.1584	1.29035	0.946336
1Gy-28d	17.5922	17.2486	1.2689	0.930605	1.35357
1Gy-28d	17.3826	16.908	1.38947	1.01903
1Gy-28d	17.4467	16.9589	1.40235	1.02847
2Gy-1d	17.5919	17.2811	1.2404	0.9097	1.3338
2Gy-1d	17.6089	17.1851	1.34151	0.983851
2Gy-1d	17.7059	17.2005	1.41948	1.04104
2Gy-3d	19.9503	19.5103	1.35659	0.994916	1.39045
2Gy-3d	19.9345	19.4028	1.44568	1.06025
2Gy-3d	19.9941	19.5428	1.36729	1.00276
2Gy-7d	19.4612	19.0082	1.36889	1.00394	1.39105
2Gy-7d	19.4409	18.9872	1.36961	1.00446
2Gy-7d	19.42	18.8993	1.43465	1.05216
2Gy-14d	19.0256	18.5984	1.34463	0.98614	1.4471
2Gy-14d	19.0464	18.4997	1.46079	1.07133
2Gy-14d	19.056	18.4369	1.53588	1.12641
2Gy-28d	19.7808	19.4031	1.29926	0.952866	1.3131
2Gy-28d	19.5464	19.1931	1.2775	0.936913
2Gy-28d	19.542	19.0957	1.36253	0.999268
4Gy-1d	19.1006	18.7179	1.3038	0.956194	1.39982
4Gy-1d	18.9753	18.4462	1.44296	1.05826
4Gy-1d	18.9609	18.4222	1.45269	1.0654
4Gy-3d	18.5164	18.2106	1.23612	0.906562	1.34681
4Gy-3d	18.1981	17.7232	1.38979	1.01926
4Gy-3d	18.2979	17.8502	1.36384	1.00023
4Gy-7d	18.7734	18.4145	1.28241	0.940514	1.36371
4Gy-7d	18.8653	18.3343	1.44491	1.05968
4Gy-7d	18.8745	18.4268	1.36381	1.00021
4Gy-14d	18.2553	17.8858	1.29193	0.947492	1.37336
4Gy-14d	18.2502	17.661	1.50438	1.1033
4Gy-14d	18.1857	17.7811	1.32378	0.970851
4Gy-28d	18.3144	18.155	1.11684	0.819083	1.34616
4Gy-28d	18.2789	17.6825	1.51187	1.1088
4Gy-28d	18.4261	17.9306	1.40977	1.03392
6.5Gy-1d	18.6453	18.0343	1.52736	1.12016	1.46191
6.5Gy-1d	18.5462	18.0407	1.41966	1.04117
6.5Gy-1d	18.4668	17.942	1.43871	1.05514
6.5Gy-3d	18.8058	18.2085	1.51286	1.10952	1.35562
6.5Gy-3d	18.5307	18.0903	1.35699	0.995205
6.5Gy-3d	18.4972	18.0886	1.32734	0.97346
6.5Gy-7d	18.4726	18.0372	1.35232	0.991782	1.31218
6.5Gy-7d	18.4818	18.0812	1.32007	0.968127
6.5Gy-7d	18.3551	18.0169	1.26416	0.927126
6.5Gy-14d	18.4678	18.0604	1.32627	0.972679	1.30679
6.5Gy-14d	18.1353	17.8434	1.22429	0.897889
6.5Gy-14d	18.2519	17.7979	1.36981	1.00461
6.5Gy-28d	18.5443	18.0934	1.3669	1.00247	1.32505
6.5Gy-28d	18.5093	18.1064	1.32214	0.969649
6.5Gy-28d	18.701	18.338	1.28612	0.943232

## Sheet: Fig. 2k
Fig. 2k. Standard curves for m6A fractions at three m6A sites of Ncoa4 were constructed by SELECT analysis
A459 site	m6A fraction	0	0.2	0.4	0.6	0.8	1
	Ct(0~1)	23.5972	23.9615	24.417	24.9694	25.5473	27.7013
		23.6755	23.9931	24.3112	24.9737	25.5561	27.6171
		23.5522	23.849	24.4379	24.8789	25.5979	27.5869
	Ct(0~1)-Ct(1)	-4.1041	-3.73979	-3.28436	-2.73191	-2.15401	0
		-4.02584	-3.70824	-3.39017	-2.72763	-2.14526	-0.0842171
		-4.14915	-3.85233	-3.26345	-2.82243	-2.1034	-0.114441
	Relative products of SELECT	17.1972	13.3595	9.74297	6.64337	4.45063	1
		16.2892	13.0705	10.4844	6.62367	4.42371	1.06011
		17.7427	14.4433	9.60274	7.07354	4.29722	1.08256
A761 site	m6A fraction	0	0.2	0.4	0.6	0.8	1
	Ct(0~1)	23.7272	24.0334	24.6123	24.9555	25.6982	27.7984
		23.6361	24.0094	24.4523	25.0167	25.7113	27.936
		23.6731	23.9099	24.4736	24.9925	25.7428	27.8013
	Ct(0~1)-Ct(1)	-3.97409	-3.66793	-3.08905	-2.74579	-2.00315	0.0970734
		-4.06522	-3.69195	-3.24904	-2.68468	-1.99002	0.234627
		-4.02827	-3.7914	-3.22772	-2.70887	-1.95853	0.0999832
	Relative products of SELECT	15.7152	12.7103	8.50937	6.70758	4.00876	0.934928
		16.7399	12.9238	9.50732	6.42937	3.97242	0.849905
		16.3167	13.846	9.36789	6.5381	3.88666	0.933044
A781 site	m6A fraction	0	0.2	0.4	0.6	0.8	1
	Ct(0~1)	20.3979	20.6889	21.1367	21.4753	22.0382	24.1457
		20.4275	20.7071	21.0292	21.5262	22.114	24.2783
		20.3901	20.6801	21.0735	21.5154	22.0027	24.2978
	Ct(0~1)-Ct(1)	-7.30346	-7.01239	-6.56464	-6.22602	-5.66312	-3.5556
		-7.27388	-6.99428	-6.67213	-6.17512	-5.58738	-3.42302
		-7.31123	-7.02123	-6.62787	-6.18597	-5.69863	-3.40349
	Relative products of SELECT	157.964	129.104	94.6569	74.8546	50.6723	11.7582
		154.759	127.494	101.979	72.2596	48.0804	10.7259
		158.818	129.897	98.8978	72.8052	51.9348	10.5816

## Sheet: Fig. 2l
Fig. 2l. SELECT used for determing m6A fraction at three m6A site of Ncoa4 in mouse
A459 site	Dose-Time	0Gy-7d	1Gy-7d	2Gy-7d	4Gy-7d	6.5Gy-7d	0Gy-14d	1Gy-14d	2Gy-14d	4Gy-14d	6.5Gy-14d
	Ct(mouse)	23.906	24.1419	24.1986	24.4592	24.6544	23.9282	23.9911	24.3346	24.64	25.0753
		23.9485	24.0968	24.2474	24.4541	24.5313	23.9364	24.0429	24.4319	24.6749	24.9619
		23.9359	24.024	24.1602	24.3385	24.6053	23.9187	24.0043	24.3084	24.5237	25.0819
	Ct(mouse)-Ct(1)	-3.79532	-3.5594	-3.50272	-3.24217	-3.04694	-3.77317	-3.71027	-3.3667	-3.06134	-2.62605
		-3.7528	-3.60449	-3.4539	-3.2472	-3.16999	-3.76492	-3.65842	-3.26945	-3.02646	-2.73947
		-3.76544	-3.67738	-3.54111	-3.36287	-3.096	-3.78261	-3.69699	-3.39289	-3.17763	-2.61946
	Relative products of SELECT	13.8837	11.7893	11.3351	9.46219	8.26456	13.6722	13.0889	10.3152	8.3475	6.17334
		13.4805	12.1636	10.9579	9.49524	9.00039	13.5942	12.6269	9.64281	8.14809	6.67827
		13.5991	12.7939	11.6408	10.2879	8.55047	13.7619	12.969	10.5041	9.04823	6.14518
	m6A fraction	0.0694377	0.218401	0.250705	0.383912	0.469092	0.0844823	0.125966	0.323241	0.463194	0.617828
		0.0981176	0.19178	0.277529	0.381562	0.416757	0.0900262	0.158829	0.371066	0.477376	0.581916
		0.0896823	0.14695	0.228964	0.325188	0.448758	0.0781024	0.134498	0.309804	0.413355	0.619831
A761 site	Dose-Time	0Gy-7d	1Gy-7d	2Gy-7d	4Gy-7d	6.5Gy-7d	0Gy-14d	1Gy-14d	2Gy-14d	4Gy-14d	6.5Gy-14d
	Ct(mouse)	23.8308	24.0018	24.153	24.3762	24.514	23.7736	23.9199	24.2735	24.6136	24.9674
		23.8509	24.0149	24.1346	24.2582	24.6472	23.9151	23.8992	24.3483	24.5378	24.805
		23.8332	23.9582	24.0411	24.2835	24.5475	23.8288	23.8894	24.386	24.5448	25.0699
	Ct(mouse)-Ct(1)	-3.96763	-3.79664	-3.64538	-3.42224	-3.28436	-4.0248	-3.87851	-3.52487	-3.18484	-2.83096
		-3.94748	-3.78351	-3.66379	-3.54022	-3.15125	-3.88331	-3.89924	-3.45014	-3.26065	-2.9934
		-3.96525	-3.84024	-3.7573	-3.51493	-3.25086	-3.9696	-3.90902	-3.41236	-3.25356	-2.72847
	Relative products of SELECT	15.645	13.8964	12.5132	10.7201	9.74298	16.2774	14.7078	11.5104	9.09353	7.1155
		15.428	13.7705	12.674	11.6336	8.88426	14.7568	14.9206	10.9294	9.58416	7.96347
		15.6192	14.3227	13.5226	11.4314	9.51934	15.6663	15.0221	10.6469	9.53719	6.62751
	m6A fraction	0.0878205	0.194836	0.279488	0.389225	0.449022	0.0491175	0.145177	0.340855	0.488768	0.609823
		0.101101	0.202539	0.269648	0.333318	0.501575	0.142176	0.132153	0.376414	0.458741	0.557927
		0.0893983	0.168743	0.21771	0.345693	0.462709	0.0865159	0.12594	0.393703	0.461616	0.639687
A781 site	Dose-Time	0Gy-7d	1Gy-7d	2Gy-7d	4Gy-7d	6.5Gy-7d	0Gy-14d	1Gy-14d	2Gy-14d	4Gy-14d	6.5Gy-14d
	Ct(mouse)	20.4753	20.5446	20.5402	20.6047	20.7609	20.4918	20.5127	20.5959	20.7044	20.9595
		20.4916	20.5178	20.6022	20.6812	20.7645	20.4738	20.4949	20.6144	20.8095	20.8394
		20.5079	20.5743	20.5953	20.7201	20.7235	20.4944	20.5018	20.693	20.7925	20.8581
	Ct(mouse)-Ct(1)	-3.67039	-3.60114	-3.60552	-3.54105	-3.38483	-3.65396	-3.63306	-3.54981	-3.44137	-3.18628
		-3.65412	-3.62793	-3.54357	-3.46452	-3.38119	-3.67193	-3.65086	-3.5313	-3.3362	-3.30629
		-3.63786	-3.57143	-3.55043	-3.42563	-3.42226	-3.65137	-3.64392	-3.45273	-3.35326	-3.28759
	Relative products of SELECT	12.732	12.1353	12.1722	11.6402	10.4456	12.5879	12.4068	11.7112	10.8631	9.10258
		12.5892	12.3628	11.6606	11.0389	10.4193	12.7456	12.5609	11.5619	10.0994	9.89216
		12.4482	11.888	11.7162	10.7453	10.7202	12.5652	12.5006	10.949	10.2195	9.76478
	m6A fraction	0.0537774	0.103294	0.10023	0.144379	0.243516	0.0657364	0.0807598	0.138493	0.20887	0.354973
		0.0656225	0.084415	0.142688	0.194286	0.245702	0.0526452	0.0679782	0.150883	0.272247	0.289447
		0.0773296	0.12382	0.138077	0.218648	0.220727	0.0676157	0.07298	0.201744	0.262279	0.300019

[truncated: 49 more sheets: Fig. 3d , Fig. 3e, Fig. 3f , Fig. 3g , Fig. 3h, Fig. 3i, Fig. 4a, Fig. 4b, Fig. 4c, Fig. 4d, Fig. 4e, Fig. 4f, Fig. 4g, Fig. 5b, Fig. 5c, Fig. 5d-f, Fig. S1a, Fig. S1b, Fig. S1c, Fig. S1d …]
